# Supplementary material for: Discovery of driver non-coding splice-site-creating mutations in cancer
Source: Nat Commun. 2020 Nov 4;11:5573. doi: 10.1038/s41467-020-19307-6 (PMC7642382; doi:10.1038/s41467-020-19307-6)
Supplement: Supplementary file 4 — Supplementary Data 1 [file 41467_2020_19307_MOESM4_ESM.xlsx]

## Sheet: supplementary_data1
non-coding splice-site-creating mutations	Cancer	Gene	Chr	Pos_start	Pos_end	Annotation	Type	Ref	Mut	n_var	n_ref	DNA(VAF)	# of reads supporting junction in case	# of reads supporting in controls	JAF	5 or 3 site	Strandness	Pos of novel site	Consensus seq of ref	Consensus seq of var	Splice score (wt)	Splice score (var)	Compare with previous studies
TCGA-A8-A09I_9_139734771_C_G	BRCA	RABL6	9	139734771	139734771	Intron	SNP	C	G	3	21	0.125	41	0,0,0,0,0,0,0,0,0,0,0,0,0,0,0,0,0,0,0,0,0,0,0,0,0,0,0,0,0,0,0,0,0,0,0,0,0,0,0,0,0,0,0,0,0,0,0,0,0,0,0,0,0,0,0,0,0,0,0,0,0,0,0,0,0,0,0,0,0,0,0,0,0,0,0,0,0,0,0,0,0,0,0,0,0,0,0,0,0,0	0.143357	3ss	+	139734777	TCCTTGTGCTCCTCAGGAAGAAG	TCCTTGTGCTCCTGAGGAAGAAG	-4.74	-6.19	Nature, 2020
TCGA-EI-6917_2_201753664_G_T	READ	PPIL3	2	201753664	201753664	Intron	SNP	G	T	19	53	0.263889	22	0,0,0,0,0,0,0,0,0,0,0,0,0,0	0.22	5ss	-	201753666	AACGTCATT	AACGTAATT	-2.32	5.05	Genome Research, 2018
TCGA-F5-6814_14_23016450_T_G	READ	TRAC	14	23016450	23016450	RNA	SNP	T	G	59	31	0.3444	11	0,0,0,0,0,0,0,0,0,0,0,0,0,4	0.507	3ss	+	23016446	CTGATCCTCTTGTCCCACAGATA	CTGATCCTCTTGTCCCACAGATA	11.57	11.57	Unique
TCGA-77-6843_16_19599543_G_T	LUSC	C16orf62	16	19599543	19599543	Intron	SNP	G	T	19	48	0.283582	11	0,0,0,0,0,0,0,0,0,0,0,0,0,0,0,0,0,0,0,0,0,0,0,0,0,0,0,0,0,0,0,0,0,0,0,0,0,0,0,0,0,0,0,0,0,0,0	0.189655	3ss	+	19599548	AGTCTTGCTCTGTTGTCCAGGCT	AGTCTTGCTCTGTTTTCCAGGCT	4.29	7.61	Nature, 2020
TCGA-CV-6961_9_103060968_C_A	HNSC	INVS	9	103060968	103060968	Intron	SNP	C	A	6	32	0.157895	11	0,0,0,0,0,0,0,0,0,0,0,0,0,0,0,0,0,0,0,0,0,0,0,0,0,0,0,0,0,0,0,0,0,0,0,0,0,0,0,0,0,0,1	0.314286	5ss	+	103060966	ACTGTCAGC	ACTGTAAGC	-4.02	4.95	Unique
TCGA-60-2698_X_41008975_G_C	LUSC	USP9X	X	41008975	41008975	Intron	SNP	G	C	24	20	0.545455	6	0,0,0,0,0,0,0,0,0,0,0,0,0,0,0,0,0,0,0,0,0,0,0,0,0,0,0,0,0,0,0,0,0,0,0,0,0,0,0,0,0,0,0,0,0,0,0	0.272727	3ss	+	41008977	AATTACTTTTTTTTTTTGAGACG	AATTACTTTTTTTTTTTCAGACG	1.6	8.92	Nature, 2020
TCGA-FX-A3RE_12_2713265_C_A	SARC	CACNA1C	12	2713265	2713265	Intron	SNP	C	A	9	34	0.2093	5	0,0,0,0,0,0,0,0,0,0,0,0,0,0,0,0,0,0,0,0,0,0,0,0,0,0,0,0,0,0,0,0,0	0.1	5ss	+	2713263	CTGGTCATT	CTGGTAATT	-0.24	5.99	Nature, 2020
TCGA-34-5240_2_178092866_C_G	LUSC	NFE2L2	2	178092866	178092866	IGR	SNP	C	G	6	24	0.2	11	0,0,0,0,0,0,0,0,0,0,0,0,0,0,0,0,0,0,0,0,0,0,0,0,0,0,0,0,0,0,0,0,0,0,0,0,0,0,0,0,0,0,0,0,0,0,0	0.354839	3ss	-	178092864	GATTTTTTTTTTTTCTTGAGATG	GATTTTTTTTTTTTCTTCAGATG	1.19	10.75	Unique
TCGA-EE-A3JI_1_155172043_C_T	SKCM	THBS3	1	155172043	155172043	Intron	SNP	C	T	20	24	0.5455	12	0,0,0,0,0,0,0,0,0,0,0,0,0,0,0,0,0,0,0,0,0,0,0,0,0,0,0,0,0,0,0,0,0,0,0,0	0.582	5ss	-	155172041	TGGGTAGTG	TAGGTAGTG	-0.42	3.11	Genome Research, 2018; Nature, 2020
TCGA-A2-A04T_5_177653274_C_T	BRCA	PHYKPL	5	177653274	177653274	Intron	SNP	C	T	12	16	0.4286	7	0,0,0,0,0,0,0,0,0,0,0,0,0,0,0,0,0,0,0,0,0,0,0,0,0,0,0,0,0,0,0,0,0,0,0,0,0,0,0,0,0,0,0,0,0,0,0,0,0,0,0,0,0,0,0,0,0,0,0,0,0,0,0,0,0,0,0,0,0,0,0,0,0,0,0,0,0,0,0,0,0,0,0,0,0,0,0,0,0,0	0.184211	5ss	-	177653276	ATGGTGAAA	ATGGTAAAA	0.56	4.79	Nature, 2020
TCGA-CG-4442_20_23357314_-_TG	STAD	NAPB	20	23357314	23357315	3'UTR	INS	-	TG	19	11	0.3667	11	0,0,0,0,0,0,0,0,0,0,0,0,0,0,0,0,0,0,0,0,0,0,0,0,0,0,0,0,0,0,0,0,0	0.351	5ss	-	23357331	CGCGTTTAC	CGCGTTTAC	-25.7	-25.7	Unique
TCGA-CA-6717_5_7893701_T_C	COAD	MTRR	5	7893701	7893701	Intron	SNP	T	C	75	7	0.0854	7	0,0,0,0,0,0,0,0,0,0,0,0,0,0,0,0,0,0,0,0,0,0,0,0,0,0,0,0,0,0,0,0,0,0,0,0,0,0,0,0,0,0,0	0.368	5ss	+	7893698	CACGTGTGT	CACGTGCGT	3.78	7.39	Nature, 2020
TCGA-EE-A3J5_2_235945099_A_G	SKCM	SH3BP4	2	235945099	235945099	Intron	SNP	A	G	23	17	0.425	29	0,0,0,0,0,0,0,0,0,0,0,0,0,0,0,0,0,0,0,0,0,0,0,0,0,0,0,0,0,0,0,0,0,0,0,0	0.507	5ss	+	235945095	GAGGTGAAT	GAGGTGAGT	5.37	10.03	Nature, 2020
TCGA-BA-4076_15_28358714_C_A	HNSC	HERC2	15	28358714	28358714	Intron	SNP	C	A	44	8	0.846154	10	0,0,0,0,0,0,0,0,0,0,0,0,0,0,0,0,0,0,0,0,0,0,0,0,0,0,0,0,0,0,0,0,0,0,0,0,0,0,0,0,0,0,0	0.5	5ss	-	28358702	CAGGTGGGG	CAGGTGGGG	6.92	6.92	Genome Research, 2018
TCGA-BR-6452_9_35377414_G_T	STAD	UNC13B	9	35377414	35377414	Intron	SNP	G	T	33	6	0.1538	7	0,0,0,0,0,0,0,0,0,0,0,0,0,0,0,0,0,0,0,2,0,0,2,0,0,0,0,0,0,0,0,0,0	0.567	3ss	+	35377434	CTCAACCCTTGGTCTGGTAGGTG	CTCAACCCTTGGTCTGGTAGGTG	7.07	7.07	Unique
TCGA-F5-6814_1_55522477_G_A	READ	PCSK9	1	55522477	55522477	Intron	SNP	G	A	87	18	0.1714	7	0,0,0,0,0,0,0,0,0,0,0,0,0,0	0.632	5ss	+	55522479	CGGGTATCT	CAGGTATCT	3.66	7.33	Unique
TCGA-CR-6472_19_18671359_C_T	HNSC	KXD1	19	18671359	18671359	5'UTR	SNP	C	T	12	20	0.375	14	0,0,0,0,0,1,0,0,0,0,0,0,0,0,0,0,0,0,0,0,0,0,0,0,0,0,0,0,0,0,0,0,0,0,0,0,0,0,0,1,0,0,0	0.109375	5ss	+	18671354	CAGGTTGGC	CAGGTTGGT	5.52	8.08	Nature, 2020
TCGA-CA-6717_8_64083281_G_A	COAD	YTHDF3	8	64083281	64083281	Intron	SNP	G	A	68	24	0.2609	7	0,0,0,0,0,0,0,0,0,0,0,0,0,0,0,0,0,0,0,0,0,0,0,0,0,0,0,0,0,0,0,0,0,0,0,0,0,0,0,0,0,0,0	0.338	3ss	+	64083301	CATAAATTATTTTATCCTAGATC	CATAAATTATTTTATCCTAGATC	5.9	5.9	Unique
TCGA-EI-6917_13_50016906_G_A	READ	CAB39L	13	50016906	50016906	Intron	SNP	G	A	46	9	0.1636	5	0,0,0,0,0,0,0,0,0,0,0,0,0,0	0.408	3ss	-	50016921	TTTTTTTTTTTTTTTTTGAGATG	TTTTTTTTTTTTTTTTTGAGATG	4.74	4.74	Unique
TCGA-13-0890_5_172756743_C_G	OV	STC2	5	172756743	172756743	5'Flank	SNP	C	G	5	11	0.3125	5	2,0,0,0,0,0,0,0,0,0,0,0,0,0,0,0,0,0,0	1	3ss	-	172756755	GAGCTGGTACCGGGGCTCACCTG	GAGCTGGTACCGGGGCTCACCTG	-9.62	-9.62	Unique
TCGA-CV-6956_12_58218400_C_G	HNSC	CTDSP2	12	58218400	58218400	Intron	SNP	C	G	32	12	0.2727	25	0,0,2,0,0,0,0,0,0,0,0,0,0,1,0,0,1,0,0,0,1,0,0,0,2,0,0,0,0,0,1,0,0,0,0,1,0,0,1,1,0,0,0	0.532	3ss	-	58218398	TTGATTACTTGTTTCTGGAGGCA	TTGATTACTTGTTTCTGCAGGCA	-3.04	8.98	Cell Reports, 2018; Genome Research, 2018; Nature, 2020
TCGA-EI-6917_20_25185852_C_A	READ	ENTPD6	20	25185852	25185852	Intron	SNP	C	A	29	59	0.329545	14	0,0,0,0,0,0,0,0,0,0,0,0,0,0	0.177215	5ss	+	25185850	CAGGTCTAT	CAGGTATAT	2.13	7.88	Unique
TCGA-A6-6781_11_58974745_G_A	COAD	DTX4	11	58974745	58974745	3'UTR	SNP	G	A	47	13	0.2167	20	0,0,0,0,0,0,0,0,0,0,0,0,0,0,0,0,0,0,0,0,0,0,0,0,0,0,0,0,0,0,0,0,0,0,0,0,0,0,0,0,0,0,0	0.522	5ss	+	58974737	TAGGTGGGG	TAGGTGGGG	3.33	3.33	Unique
TCGA-A8-A08L_3_133032060_G_C	BRCA	TMEM108	3	133032060	133032060	Intron	SNP	G	C	14	27	0.3415	70	0,0,0,0,0,0,0,0,0,0,0,0,0,0,0,0,0,0,0,0,0,0,0,0,0,0,0,0,0,0,0,0,0,0,0,0,0,0,0,0,0,0,0,0,0,0,0,0,0,0,0,0,0,0,0,0,0,0,0,0,0,0,0,0,0,0,0,0,0,0,0,0,0,0,0,0,0,0,0,0,0,0,0,0,0,0,0,0,0,0	0.378378	3ss	+	133032062	TAATTTTTTTTTTTTTTGAGATG	TAATTTTTTTTTTTTTTCAGATG	2.59	10.87	Nature, 2020
TCGA-H4-A2HQ_21_47850657_C_T	BLCA	PCNT	21	47850657	47850657	Intron	SNP	C	T	14	27	0.341463	6	0,0,0,0,0,0,0,0,0,0,0,0,0,0,0,0,0,0,0,0,0,0	0.15	3ss	+	47850672	TTTCCTGTTCTTCATGGCAGTGC	TTTCTTGTTCTTCATGGCAGTGC	8.87	8.08	Unique
TCGA-F5-6814_1_94972035_C_T	READ	ABCD3	1	94972035	94972035	Intron	SNP	C	T	39	27	0.4091	14	0,0,0,0,0,0,0,0,0,0,0,0,0,0	0.269	3ss	+	94972051	TTTCGGCTTACTAATTTTAGGTC	TTTTGGCTTACTAATTTTAGGTC	8.69	8.01	Unique
TCGA-F5-6814_20_62574197_G_T	READ	UCKL1	20	62574197	62574197	Intron	SNP	G	T	74	14	0.1591	6	0,0,0,0,0,0,0,0,0,0,0,0,0,0	0.552	5ss	-	62574199	CAGGTCTTG	CAGGTATTG	1.23	8.35	Unique
TCGA-AR-A256_7_158447526_C_T	BRCA	NCAPG2	7	158447526	158447526	Intron	SNP	C	T	33	52	0.3882	23	0,0,0,0,0,0,0,0,0,0,0,0,0,0,0,0,0,0,0,0,0,0,0,0,0,0,0,0,0,0,0,0,0,0,0,0,0,0,0,0,0,0,0,0,0,0,0,0,0,0,0,0,0,0,0,0,0,0,0,0,0,0,0,0,0,0,0,0,0,0,0,0,0,0,0,0,0,0,0,0,0,0,0,0,0,0,0,0,0,0	0.154362	5ss	-	158447534	TGTATCTTT	TGTATCTTT	-27.04	-27.04	Unique
TCGA-CA-6717_21_46715919_C_A	COAD	LINC00205	21	46715919	46715919	lincRNA	SNP	C	A	67	9	0.1184	5	0,0,0,0,0,2,2,0,0,0,0,0,0,0,0,0,0,0,0,0,0,0,0,0,0,0,0,0,0,0,0,0,0,4,0,0,0,0,0,0,0,0	0.413	3ss	+	46715935	TTTCTTTTTCAAATACGTAGCCA	TTTATTTTTCAAATACGTAGCCA	4.68	3.75	Unique
TCGA-CA-6717_11_82923694_G_T	COAD	ANKRD42	11	82923694	82923694	Intron	SNP	G	T	51	10	0.1639	6	0,0,0,0,0,0,0,0,0,0,0,0,0,0,0,0,0,0,0,0,0,0,0,0,0,0,0,0,0,0,0,0,0,0,0,0,0,0,0,0,0,0,0	0.413	3ss	+	82923705	GCTATTTAGAACCTCCTTAGATC	GCTATTTATAACCTCCTTAGATC	-0.05	5.23	Nature, 2020
TCGA-EI-6917_2_103339128_G_T	READ	MFSD9	2	103339128	103339128	Intron	SNP	G	T	9	34	0.209302	5	0,0,0,0,0,0,0,0,0,0,0,0,0,0	0.138889	5ss	-	103339130	CAGGTCTTA	CAGGTATTA	0.67	7.26	Unique
TCGA-33-4586_7_141300337_C_G	LUSC	AGK	7	141300337	141300337	Intron	SNP	C	G	41	38	0.518987	8	0,0,0,0,0,0,0,0,0,0,0,0,0,0,0,0,0,0,0,0,0,0,0,0,0,0,0,0,0,0,0,0,0,0,0,0,0,0,0,0,0,2,0,0,0,0,0	0.0683761	5ss	+	141300358	TTAGTAAGT	TTAGTAAGT	7.79	7.79	Unique
TCGA-CG-4442_11_67269680_C_A	STAD	PITPNM1	11	67269680	67269680	Intron	SNP	C	A	34	22	0.3929	7	0,0,0,0,0,0,0,0,0,0,0,0,0,0,0,1,0,0,0,0,0,0,0,0,0,0,0,0,0,0,0,0,2	0.662	3ss	-	67269670	GAAGTCCCAGCCCTCTCCAGGCC	GAAGTCCCATCCCTCTCCAGGCC	1.15	8.54	Unique
TCGA-F5-6814_9_21332889_G_A	READ	KLHL9	9	21332889	21332889	3'UTR	SNP	G	A	70	28	0.2857	6	0,0,0,0,0,0,0,0,0,0,0,0,0,3	0.328	5ss	-	21332904	AAGGTAACT	AAGGTAACT	9.01	9.01	Unique
TCGA-DK-A1AE_8_68105682_C_T	BLCA	CSPP1	8	68105682	68105682	Intron	SNP	C	T	16	34	0.32	6	0,0,0,0,0,0,0,0,0,0,0,0,0,0,0,0,0,0,0,0,0,0	0.139535	3ss	+	68105679	GTGTTAATGACTTTCTGAAGTTC	GTGTTAATGACTTTCTGAAGTTT	2.53	2.74	Unique
TCGA-BP-4977_19_20387318_G_C	KIRC	CTC-260E6.6	19	20387318	20387318	RNA	SNP	G	C	13	37	0.26	9	0,0,0,0,0,0,0,0,3,0,0,0,0,0,0,0,0,0,0,0,0,0,0,2,4,0,0,0,0,0,0,0,0,0,0,0	1	3ss	-	20387334	GGCTGTTGAGAATTGCTCACCTC	GGCTGTTGAGAATTGCTCACCTC	-12.65	-12.65	Unique
TCGA-EI-6917_1_8075064_G_A	READ	ERRFI1	1	8075064	8075064	Intron	SNP	G	A	27	78	0.257143	23	0,0,0,0,0,0,0,0,0,0,0,0,0,0	0.205357	5ss	-	8075065	TAGGCGAGA	TAGGTGAGA	-0.81	6.95	Unique
TCGA-GN-A26C_1_110789850_G_A	SKCM	KCNC4	1	110789850	110789850	Intron	SNP	G	A	27	27	0.5	13	0,0,0,0,0,0,0,0,0,0,0,0,0,0,0,0,0,0,0,0,0,0,0,0,0,0,0,0,0,0,0,0,0,0,0,0	0.413	3ss	+	110789870	TACTTTTTTTTTTTTTTTAGGCA	TACTTTTTTTTTTTTTTTAGGCA	10.41	10.41	Unique
TCGA-F5-6814_17_73481841_C_A	READ	KIAA0195	17	73481841	73481841	Intron	SNP	C	A	41	25	0.3788	6	0,0,0,0,0,0,0,0,0,0,0,0,0,0	0.632	5ss	+	73481839	GAGGTCAAA	GAGGTAAAA	-0.31	7.3	Unique
TCGA-73-4659_17_80860550_G_A	LUAD	TBCD	17	80860550	80860550	Intron	SNP	G	A	51	23	0.3108	24	0,0,0,0,0,0,0,0,0,0,0,0,0,0,0,0,0,0,0,0,0,0,0,0,0,0,0,0,0,0,0,0,0,0,0,0,0	0.547	5ss	+	80860547	GCTGTGGGT	GCTGTGAGT	0.7	7.39	Nature, 2020
TCGA-B9-4116_2_64141126_A_C	KIRP	VPS54	2	64141126	64141126	Intron	SNP	A	C	30	36	0.454545	11	0,0,0,0,0,0,0,0,0,0,0,0,0,0,0,0,0,0,0,0,0,0,0,0,0,0,0,0,0,0,0,0	0.244444	3ss	-	64141127	GCTTCCTTCTTACTCCACAGTTA	GCTTCCTTCTTACTCCACAGGTA	9.51	11.91	Unique
TCGA-F5-6814_7_99079784_A_C	READ	ZNF789	7	99079784	99079784	Intron	SNP	A	C	56	22	0.2821	5	0,0,0,0,0,0,0,0,0,0,0,0,0,0	0.363	3ss	+	99079796	GATATTCAGTTTATTTCCAGTTT	GATATTCCGTTTATTTCCAGTTT	1.85	6.56	Unique
TCGA-QG-A5Z2_8_87520679_T_C	COAD	RMDN1	8	87520679	87520679	Intron	SNP	T	C	6	65	0.084507	9	0,0,0,0,0,3,0,0,0,0,0,0,0,0,0,0,0,0,0,0,0,0,0,0,0,0,0,0,0,2,0,0,0,3,0,0,0,0,0,0,0,2,0	0.116883	5ss	-	87520678	TCAGTGGGT	TCGGTGGGT	1.3	6.9	Unique
TCGA-F5-6814_X_53614023_A_C	READ	HUWE1	X	53614023	53614023	Intron	SNP	A	C	4	30	0.8824	8	0,0,0,0,0,0,0,0,0,0,0,0,0,0	0.328	5ss	-	53614006	ATGGTAAGA	ATGGTAAGA	9.48	9.48	Unique
TCGA-CV-6961_4_75252527_G_C	HNSC	EREG	4	75252527	75252527	3'UTR	SNP	G	C	10	22	0.3125	217	3,0,0,0,0,0,0,0,0,0,0,0,0,0,0,0,0,0,0,0,0,0,0,2,0,0,0,0,0,0,0,0,0,0,0,0,0,0,1,0,0,0,0	0.584906	3ss	+	75252529	TTTTTTTTTTTCTTTTTGAGATG	TTTTTTTTTTTCTTTTTCAGATG	6	14.28	Unique
TCGA-CA-6718_X_119739251_T_G	COAD	MCTS1	X	119739251	119739251	Intron	SNP	T	G	20	13	0.606061	152	0,0,0,0,0,0,0,0,0,0,0,0,0,0,0,0,0,0,0,0,0,0,0,0,0,0,0,0,0,0,0,0,0,0,0,0,0,0,0,0,0,0,0	0.858757	3ss	+	119739251	TTTTCTTTTCTTGCAAAAATTAC	TTTTCTTTTCTTGCAAAAAGTAC	-4.88	3.72	Genome Research, 2018; Nature, 2020
TCGA-ER-A19D_14_39648462_T_G	SKCM	PNN	14	39648462	39648462	Intron	SNP	T	G	25	28	0.5283	20	0,0,0,0,0,0,0,0,0,0,0,0,0,0,0,0,0,0,0,0,0,0,0,0,0,0,0,0,0,0,0,0,0,0,0,0	0.388	5ss	+	39648458	GTGGTAATT	GTGGTAAGT	5.8	10.36	Genome Research, 2018; Nature, 2020
TCGA-21-1083_4_8231815_G_A	LUSC	SH3TC1	4	8231815	8231815	Intron	SNP	G	A	46	31	0.597403	20	0,0,0,0,0,0,0,0,0,0,0,0,0,0,0,0,0,0,0,0,0,0,0,0,0,0,0,0,0,0,0,0,0,0,0,0,0,0,0,0,0,0,0,0,0,0,0	0.47619	5ss	+	8231812	AGGGTGGGG	AGGGTGAGG	2.21	7.13	Nature, 2020
TCGA-CA-6717_1_46094092_A_C	COAD	GPBP1L1	1	46094092	46094092	Intron	SNP	A	C	47	7	0.1296	33	0,0,0,0,0,0,0,0,0,0,0,0,0,0,0,0,0,0,0,0,0,0,0,0,0,0,0,0,0,0,0,0,0,0,0,0,0,0,0,0,0,0,0	0.458	3ss	-	46094092	CTTTTTTCTTTCTCTCCCATGCT	CTTTTTTCTTTCTCTCCCAGGCT	2.93	11.52	Nature, 2020
TCGA-DA-A1HW_14_65543605_C_T	SKCM	MAX	14	65543605	65543605	Intron	SNP	C	T	57	33	0.3667	19	0,0,0,0,0,0,0,0,0,0,0,0,0,0,0,0,0,0,0,0,0,0,0,0,0,0,0,0,0,0,0,0,0,0,0,0	0.587	5ss	-	65543608	TGGGTGGGA	TGGGTGAGA	0.72	6.04	Nature, 2020
TCGA-14-2554_17_7766654_G_C	GBM	CYB5D1	17	7766654	7766654	IGR	SNP	G	C	13	16	0.448276	35	0,0,0,0,0,0,0,0,0,0,0,0,0,0,0,0,0,0,0,0,0,0,0,0,0,0,0,0,0,0,0,0	0.18617	3ss	+	7766656	TAATCTCTTTTGTGTTAGAGGGT	TAATCTCTTTTGTGTTACAGGGT	-4.04	8.69	Unique
TCGA-CA-6718_2_171805024_T_G	COAD	GORASP2	2	171805024	171805024	Intron	SNP	T	G	36	34	0.514286	83	0,0,0,0,0,0,0,0,0,0,0,0,0,0,0,0,0,0,0,0,0,0,0,0,0,0,0,0,0,0,0,0,0,0,0,0,0,0,0,0,0,0,0	0.532051	5ss	+	171805020	TGGGTATTT	TGGGTATGT	3.4	7.43	Genome Research, 2018; Nature, 2020
TCGA-60-2719_11_120288253_C_G	LUSC	ARHGEF12	11	120288253	120288253	Intron	SNP	C	G	11	16	0.407407	11	0,0,0,0,0,0,0,0,0,0,0,4,0,0,0,0,0,0,0,0,0,0,0,0,0,3,0,0,0,4,0,0,0,0,0,0,0,0,0,0,0,0,0,0,2,0,0	0.0827068	3ss	+	120288237	TTTTTTTTTTTTTTTTTGAGATG	TTTTTTTTTTTTTTTTTGAGATG	4.74	4.74	Unique
TCGA-EI-6917_20_30310232_C_A	READ	BCL2L1	20	30310232	30310232	5'UTR	SNP	C	A	47	18	0.2769	10	0,0,0,0,0,0,0,0,0,0,0,0,0,0	0.423	5ss	-	30310219	CTGGTACCT	CTGGTACCT	4.11	4.11	Unique
TCGA-CG-4442_6_35558593_A_-	STAD	FKBP5	6	35558593	35558593	Intron	DEL	A	-	9	15	0.625	33	0,0,0,0,0,0,0,0,0,0,0,0,0,0,0,0,0,0,0,0,0,0,0,0,0,0,0,0,0,0,0,0	0.418	5ss	-	35558591	TTCCTGGGT	TTCCTGGGT	-8.07	-8.07	Unique
TCGA-CG-4442_10_51580064_G_A	STAD	NCOA4	10	51580064	51580064	Intron	SNP	G	A	20	8	0.2857	16	0,0,0,0,0,0,0,0,0,0,0,0,0,0,0,0,0,0,0,0,0,0,0,0,0,0,0,0,0,0,0,0,0	0.373	3ss	-	51580066	CCCCTTATCTCTTTTCTCACCCC	CCCCTTATCTCTTTTCTCACCTC	0.28	0.77	Nature, 2020
TCGA-CA-6717_1_111413888_G_T	COAD	CD53	1	111413888	111413888	5'Flank	SNP	G	T	54	5	0.0847	14	0,0,0,0,0,0,0,0,0,0,0,0,0,0,0,0,0,0,0,0,0,0,0,0,0,0,0,0,0,0,0,0,0,0,0,0,0,0,0,0,0,0,0	0.423	5ss	+	111413882	CAGGTAAAA	CAGGTAAAA	8.59	8.59	Unique
TCGA-BT-A3PJ_13_114205873_C_G	BLCA	TMCO3	13	114205873	114205873	IGR	SNP	C	G	12	33	0.266667	8	0,0,0,0,0,0,0,0,2,0,0,0,0,0,0,0,0,0,0,0,0,0	0.888889	5ss	+	114205878	CAGGTAAGA	CAGGTAAGA	10.77	10.77	Unique
TCGA-B3-3925_1_43917268_G_A	KIRP	HYI	1	43917268	43917268	Intron	SNP	G	A	12	18	0.4	8	0,0,0,0,0,0,0,0,0,0,0,0,0,0,0,0,0,0,0,0,0,0,0,0,0,0,0,0,0,0,0,0	0.0536913	3ss	-	43917263	TCCCCACATCTGTCCTTCAGGCC	TCCCCACATCTGTCTTTCAGGCC	9.45	10.61	Cell Reports, 2018; Genome Research, 2018; Nature, 2020
TCGA-CA-6718_X_110929298_A_C	COAD	ALG13	X	110929298	110929298	Intron	SNP	A	C	14	18	0.4375	17	0,0,0,0,0,0,0,0,0,0,0,0,0,0,0,0,0,0,0,0,0,0,0,0,0,0,0,0,0,0,0,0,0,0,0,0,0,0,0,0,0,0,0	0.515152	3ss	+	110929309	AGTATATTAGAATTCAACAGGAA	AGTATATTCGAATTCAACAGGAA	-1.12	4.73	Unique
TCGA-EE-A2M5_12_94074678_G_T	SKCM	CRADD	12	94074678	94074678	Intron	SNP	G	T	15	9	0.375	8	0,0,0,0,0,0,0,0,0,0,0,0,0,0,0,0,0,0,0,0,0,0,0,0,0,0,0,0,0,0,0,0,0,0,0,0	0.418	3ss	+	94074680	ACCATTTTTTTTTTTTTGAGACG	ACCATTTTTTTTTTTTTTAGACG	2.89	9.54	Nature, 2020
TCGA-BR-8381_9_137001975_C_T	STAD	WDR5	9	137001975	137001975	Intron	SNP	C	T	48	8	0.1429	25	0,0,0,0,0,0,0,0,0,0,0,0,0,0,0,0,0,0,0,0,0,0,0,0,0,0,0,0,0,0,0,0,0	0.562	5ss	+	137001974	CTTGCAAGT	CTTGTAAGT	0.25	8	Nature, 2020
TCGA-14-1034_16_23478789_C_T	GBM	GGA2	16	23478789	23478789	3'UTR	SNP	C	T	36	22	0.3793	7	2,0,0,0,0,0,0,0,0,0,0,0,0,0,4,0,0,0,0,0,0,0,0,0,0,3,2,0,0,0,2,4	0.512	5ss	-	23478787	TGGGTGTCA	TAGGTGTCA	-7.28	-2.81	Unique
TCGA-F5-6814_1_235749960_G_T	READ	GNG4	1	235749960	235749960	Intron	SNP	G	T	58	42	0.42	7	0,0,0,0,0,0,0,0,0,0,0,0,0,0	0.537	5ss	-	235749962	CAGGTCTTG	CAGGTATTG	1.23	8.35	Nature, 2020
TCGA-BT-A3PJ_2_96477705_T_C	BLCA	LINC00342	2	96477705	96477705	lincRNA	SNP	T	C	7	13	0.35	13	0,0,0,0,0,0,0,0,0,0,0,0,0,0,0,0,0,0,0,0,0,0	0.764706	5ss	-	96477707	CCTCTAGAA	CCTCTGGAA	-18.08	-23.27	Unique
TCGA-CF-A27C_12_115121627_C_T	BLCA	TBX3	12	115121627	115121627	5'Flank	SNP	C	T	18	15	0.545455	29	0,0,0,0,0,0,0,0,0,0,0,0,0,0,0,0,0,0,0,0,0,0	0.0810056	5ss	-	115121630	CTGGTAGAA	CTGGTAAAA	1.17	4.78	Unique
TCGA-97-8171_7_74009430_G_C	LUAD	GTF2IRD1	7	74009430	74009430	Intron	SNP	G	C	26	58	0.309524	6	0,0,0,0,0,0,0,0,0,0,0,0,0,0,0,0,0,0,0,0,0,0,0,0,0,0,0,0,0,0,0,0,0,0,0,0,0	0.0540541	5ss	+	74009447	AAGGTAGAC	AAGGTAGAC	7.07	7.07	Unique
TCGA-22-5477_X_153736984_C_T	LUSC	FAM3A	X	153736984	153736984	Intron	SNP	C	T	64	2	0.969697	138	0,0,0,0,0,0,0,0,0,0,0,0,0,0,0,0,0,0,0,0,0,0,0,0,0,0,0,0,0,0,0,0,0,0,0,0,0,0,0,0,0,0,0,0,0,0,0	0.660287	3ss	-	153736977	ACCTCCCCTTCAGATCTCAGGTG	ACCTCCCCTTCAAATCTCAGGTG	3.05	8.95	Unique
TCGA-F5-6814_1_109766568_C_A	READ	SARS	1	109766568	109766568	Intron	SNP	C	A	50	27	0.3506	42	0,0,0,0,0,0,0,0,0,0,0,0,0,0	0.423	3ss	+	109766578	TGGGCATTTCTTTGGTATAGTCT	TGGGCATTTATTTGGTATAGTCT	4.13	2.49	Unique
TCGA-A8-A08L_12_69110696_G_C	BRCA	NUP107	12	69110696	69110696	Intron	SNP	G	C	41	31	0.5694	6	0,0,0,0,0,0,0,0,0,0,0,0,0,0,0,0,0,0,0,0,0,0,0,0,0,0,0,0,0,0,0,0,0,0,0,0,0,0,0,0,0,0,0,0,0,0,0,0,0,0,0,0,0,0,0,0,0,0,0,0,0,0,0,0,0,0,0,0,0,0,0,0,0,0,0,0,0,0,0,0,0,0,0,0,0,0,0,0,0,0	0.0833333	3ss	+	69110698	AATTTCTTTTTTTTTTTGAGATG	AATTTCTTTTTTTTTTTCAGATG	2.98	11.27	Nature, 2020
TCGA-EE-A29B_9_139443928_G_C	SKCM	RP11-611D20.2	9	139443928	139443928	RNA	SNP	G	C	24	14	0.3684	9	0,0,0,0,0,0,0,0,0,0,0,0,0,0,0,0,0,0,0,0,0,0,0,0,0,0,0,0,0,0,0,0,0,0,0,0	0.637	3ss	+	139443937	GAACATTCCAGACCACCTAGGAG	GAACATTCCACACCACCTAGGAG	-2.68	3.06	Unique
TCGA-A6-6141_21_38573876_T_G	COAD	TTC3	21	38573876	38573876	3'UTR	SNP	T	G	18	47	0.276923	10	0,0,0,0,0,0,0,0,0,0,0,0,0,0,0,0,0,0,0,0,0,0,0,0,0,0,0,0,2,0,0,0,0,0,2,0,0,3,0,0,0,4,0	0.0990099	5ss	+	38573872	TAGGTAGTC	TAGGTAGGC	3.06	7.72	Unique
TCGA-85-8277_9_99413559_C_G	LUSC	AAED1	9	99413559	99413559	Intron	SNP	C	G	48	39	0.551724	8	0,0,0,0,0,0,0,0,0,0,0,0,0,0,0,0,0,0,0,0,0,0,0,0,0,0,0,0,0,0,0,0,0,0,0,0,0,0,0,0,0,0,0,0,0,0,0	0.275862	3ss	-	99413557	GCTTTTTTGTTTTTTTTGAGATG	GCTTTTTTGTTTTTTTTCAGATG	3.8	12.08	Nature, 2020
TCGA-D3-A1Q5_17_7755959_G_A	SKCM	KDM6B	17	7755959	7755959	Intron	SNP	G	A	28	11	0.2821	15	0,0,0,0,0,0,0,0,0,0,0,0,0,0,0,0,0,0,0,0,0,0,0,0,0,0,0,0,0,0,0,0,0,0,0,0	0.517	5ss	+	7755972	TGGGTGGGA	TGGGTGGGA	0.72	0.72	Genome Research, 2018; Nature, 2020
TCGA-EI-6917_22_23243600_C_T	READ	IGLC2	22	23243600	23243600	RNA	SNP	C	T	43	15	0.2586	35	0,0,0,0,0,0,0,0,0,0,0,0,0,0	0.453	5ss	+	23243591	TCAATAAAT	TCAATAAAT	-7.56	-7.56	Unique
TCGA-21-1078_9_20863267_C_G	LUSC	FOCAD	9	20863267	20863267	Intron	SNP	C	G	29	1	0.966667	20	0,0,0,0,0,0,0,0,0,0,0,0,0,0,0,0,0,0,0,0,0,0,0,0,0,0,0,0,0,0,0,0,0,0,0,0,0,0,0,0,0,0,0,0,0,0,0	0.666667	3ss	+	20863275	TTTTTTTTTTTCATGCTTACCAT	TTTTTTTTTTTGATGCTTACCAT	-0.29	-3.05	Unique
TCGA-B9-A44B_15_63901002_C_T	KIRP	HERC1	15	63901002	63901002	3'UTR	SNP	C	T	20	62	0.243902	27	0,0,0,0,0,0,0,0,0,0,0,0,0,0,0,0,0,0,0,0,0,0,0,0,0,0,0,0,0,0,0,0	0.409091	5ss	-	63901000	TGCATTTTT	TACATTTTT	-26.4	-21.32	Unique
TCGA-EI-6917_2_190636431_A_C	READ	ORMDL1	2	190636431	190636431	3'UTR	SNP	A	C	28	61	0.314607	12	0,0,0,0,0,0,0,0,0,0,0,0,0,0	0.123711	5ss	-	190636433	GTGGTTAGT	GTGGTGAGT	4.94	8.95	Unique
TCGA-CA-6717_14_23652187_A_C	COAD	SLC7A8	14	23652187	23652187	5'UTR	SNP	A	C	62	16	0.2051	23	0,0,0,0,0,0,0,0,0,0,0,0,0,0,0,0,0,0,0,0,0,0,0,0,0,0,0,0,0,0,0,0,0,0,0,0,0,0,0,0,0,0,0	0.413	3ss	-	23652187	TCAAAGCTCTCTCCCAATATATT	TCAAAGCTCTCTCCCAATAGATT	-1.28	7.31	Unique
TCGA-21-5782_12_56552215_C_T	LUSC	MYL6	12	56552215	56552215	Intron	SNP	C	T	20	49	0.289855	298	0,0,0,0,0,0,0,0,0,0,0,0,0,0,0,0,0,0,0,0,0,0,0,0,0,0,0,0,0,0,0,0,0,0,0,0,0,0,0,0,0,0,0,0,0,0,0	0.151731	5ss	+	56552214	CGGGCAGGA	CGGGTAGGA	-0.53	7.22	Genome Research, 2018; Nature, 2020
TCGA-B9-4114_16_89796647_G_C	KIRP	ZNF276	16	89796647	89796647	Intron	SNP	G	C	40	23	0.3651	21	0,0,0,0,0,0,0,0,0,0,0,0,0,0,0,0,0,0,0,0,0,0,0,0,0,0,0,0,0,0,0,0	0.642	5ss	+	89796659	AAGGTGCCC	AAGGTGCCC	5.96	5.96	Unique
TCGA-EE-A3J5_17_79953508_GG_AA	SKCM	ASPSCR1	17	79953508	79953509	Intron	DNP	GG	AA	40	30	0.4286	5	0,0,0,0,0,0,0,0,0,0,0,0,0,0,0,0,0,0,0,0,0,0,0,0,0,0,0,0,0,0,0,0,0,0,0,0	0.673	5ss	+	79953506	CCCGTGGGT	CCCGTAAGT	2.63	9.09	Unique
TCGA-C8-A12Q_12_120566297_C_T	BRCA	GCN1L1	12	120566297	120566297	Intron	SNP	C	T	8	29	0.2162	9	0,0,0,0,0,0,0,0,0,0,0,0,0,0,0,0,0,0,0,0,0,0,0,0,0,0,0,0,0,0,0,0,0,0,0,0,0,0,0,0,0,0,0,0,0,0,0,0,0,0,0,0,0,0,0,0,0,0,0,0,0,0,0,0,0,0,0,0,0,0,0,0,0,0,0,0,0,0,0,0,0,0,0,0,0,0,0,0,0,0	0.0756303	5ss	-	120566299	CAGGTGTGG	CAGGTATGG	6.34	9.99	Unique
TCGA-A6-6781_11_65770079_C_T	COAD	BANF1	11	65770079	65770079	5'UTR	SNP	C	T	23	7	0.2333	135	0,0,0,0,0,0,0,0,0,0,0,0,0,0,0,0,0,0,0,0,0,0,0,0,0,0,0,0,0,0,0,0,0,0,0,0,0,0,0,0,0,0,0	0.726	5ss	+	65770078	GAGGCCAGA	GAGGTCAGA	-2.51	5.24	Unique
TCGA-BT-A3PH_10_103898370_G_C	BLCA	PPRC1	10	103898370	103898370	Intron	SNP	G	C	31	26	0.54386	19	0,0,0,0,0,0,0,0,0,0,0,0,0,0,0,0,0,0,0,3,0,0	0.475	3ss	+	103898372	TTCTGGTTGTTTTTCTGGAGCAG	TTCTGGTTGTTTTTCTGCAGCAG	-2.48	7.85	Genome Research, 2018; Nature, 2020
TCGA-CG-4442_11_89934602_A_-	STAD	CHORDC1	11	89934602	89934602	3'UTR	DEL	A	-	18	8	0.3077	7	0,0,0,0,0,0,0,0,0,0,0,0,0,0,0,0,0,0,0,0,0,0,0,0,0,0,0,0,0,0,0,0	0.259	5ss	-	89934619	ATTGTTTTG	ATTGTTTTG	-23.85	-23.85	Unique
TCGA-G3-A5SL_17_34945334_C_G	LIHC	GGNBP2	17	34945334	34945334	Intron	SNP	C	G	42	52	0.446809	93	0,0,0,0,0,0,0,0,0,0,0,0,0,0,0,0,0,0,0,0,0,0,0,0,0,0,0,0,0,0,0,0,0,0,0,0,0,0,0,0,0,0,0,0,0,0,0,0,0,0,0	0.540698	5ss	+	34945330	ATGGTAACT	ATGGTAAGT	6.06	11.01	Nature, 2020
TCGA-GN-A266_19_8467468_G_A	SKCM	RAB11B	19	8467468	8467468	Intron	SNP	G	A	29	13	0.3095	30	0,0,0,0,0,0,0,0,0,0,0,0,0,0,0,0,0,0,0,0,0,0,0,0,0,0,0,0,0,0,0,0,0,2,0,0	0.512	5ss	+	8467475	TGGGTAGGG	TGGGTAGGG	4.66	4.66	Unique
TCGA-BT-A3PH_16_25137870_T_G	BLCA	LCMT1	16	25137870	25137870	Intron	SNP	T	G	21	32	0.396226	52	0,0,0,0,0,0,0,0,0,0,0,0,0,0,0,0,0,0,0,0,0,0	0.571429	5ss	+	25137866	CTTGTAATT	CTTGTAAGT	-1.61	8	Nature, 2020
TCGA-05-4397_14_39771326_T_G	LUAD	CTAGE5	14	39771326	39771326	Intron	SNP	T	G	10	14	0.416667	117	0,0,0,0,0,0,0,0,0,0,0,0,0,0,0,0,0,0,0,0,0,0,0,0,0,0,0,0,0,0,0,0,0,0,0,0,0	0.464286	3ss	+	39771326	ATTTTTCCCCTTTGTTCAATGTC	ATTTTTCCCCTTTGTTCAAGGTC	0.14	8.74	Unique
TCGA-43-3394_2_39491277_T_A	LUSC	MAP4K3	2	39491277	39491277	Intron	SNP	T	A	34	35	0.492754	6	0,0,0,0,0,0,0,0,0,0,0,0,0,0,0,0,0,0,0,0,0,0,0,0,0,0,0,0,0,0,0,0,0,0,0,0,0,0,0,0,0,0,0,0,0,0,0	0.0652174	5ss	-	39491288	ATGGTAAAG	ATGGTAAAG	5.39	5.39	Unique
TCGA-EW-A1J5_12_102150351_C_G	BRCA	GNPTAB	12	102150351	102150351	Intron	SNP	C	G	24	39	0.381	18	0,2,0,0,0,0,0,0,0,0,0,0,0,0,0,0,0,0,0,0,0,0,0,0,0,0,0,0,0,0,0,0,0,0,0,0,0,0,0,0,0,0,0,0,0,0,0,0,0,0,0,0,0,0,0,0,0,0,0,0,0,0,0,0,0,0,0,0,0,0,3,0,0,0,0,0,0,0,0,0,0,0,0,0,0,0,0,0,0,0	0.139535	3ss	-	102150349	ATAAACTATATTTTTTTGAGACA	ATAAACTATATTTTTTTCAGACA	-2.58	6.57	Nature, 2020
TCGA-CG-4474_20_18016937_C_G	STAD	OVOL2	20	18016937	18016937	Intron	SNP	C	G	40	10	0.2	82	0,0,0,0,0,0,0,0,0,0,0,0,0,0,0,0,0,0,0,0,0,0,0,0,0,0,0,0,0,0,0,0,0	0.403	3ss	-	18016935	TTGTTTTTTTCTTTTTTGAGATG	TTGTTTTTTTCTTTTTTCAGATG	4.27	12.55	Nature, 2020
TCGA-A3-3387_18_66382758_T_G	KIRC	TMX3	18	66382758	66382758	5'Flank	SNP	T	G	6	26	0.1875	5	0,0,0,0,0,0,0,0,0,0,0,0,0,0,0,0,0,0,0,0,0,0,0,0,0,0,0,0,0,0,0,0,0,0,0,0	0.416667	3ss	-	66382754	AATACGTTTTGGAAAAATACGGA	AATACGTTTTGGAAACATACGGA	-7.4	-7.44	Nature, 2020
TCGA-EE-A185_21_34914242_CC_TT	SKCM	GART	21	34914242	34914243	Intron	DNP	CC	TT	37	34	0.4789|0.4722	28	0,0,0,0,0,0,0,0,0,0,0,0,0,0,0,0,0,0,0,0,0,0,0,0,0,0,0,0,0,0,0,0,0,0,0,0	0.426	5ss	-	34914245	GCGGTGGGT	GCGGTAAGT	6.6	11.37	Unique
TCGA-CA-6717_15_45554209_T_G	COAD	SLC28A2	15	45554209	45554209	Intron	SNP	T	G	54	16	0.2286	61	0,0,0,0,0,0,0,0,0,0,0,0,0,0,0,0,0,0,0,0,0,0,0,0,0,0,0,0,0,0,0,0,0,0,0,0,0,0,0,0,0,0,0	0.413	3ss	+	45554209	CTTAACTTTTGGGTTCTTATTAG	CTTAACTTTTGGGTTCTTAGTAG	-5.1	3.5	Unique
TCGA-DU-7009_1_78432729_T_C	LGG	FUBP1	1	78432729	78432729	Intron	SNP	T	C	8	3	0.727273	9	0,0,0,0,0,0,0,0,0,0,0,0,0,0,0,0,0	0.0642857	5ss	-	78432728	TAAGTAACT	TAGGTAACT	1.43	6.43	Genome Research, 2018; Nature, 2020
TCGA-CA-6717_7_94214833_A_C	COAD	SGCE	7	94214833	94214833	Intron	SNP	A	C	74	6	0.075	18	0,0,0,0,0,0,0,0,0,0,0,0,0,0,0,0,0,0,0,0,0,0,0,0,0,0,0,0,0,0,0,0,0,0,0,0,0,0,0,0,0,0,0	0.348	3ss	-	94214833	CCATATTCATTCTTACACATTGC	CCATATTCATTCTTACACAGTGC	-2.96	5.64	Genome Research, 2018; Nature, 2020
TCGA-GN-A266_2_218168320_C_T	SKCM	DIRC3	2	218168320	218168320	Intron	SNP	C	T	33	10	0.2326	12	0,0,0,0,0,0,0,0,0,0,0,0,0,0,0,0,0,0,0,0,0,0,0,0,0,0,0,0,0,0,0,0,0,0,0,0	0.517	5ss	-	218168324	GGGCTGAGA	GGGCTGAAA	-3.53	-10.78	Nature, 2020
TCGA-EI-6917_6_74355002_A_C	READ	SLC17A5	6	74355002	74355002	Intron	SNP	A	C	23	52	0.306667	10	0,0,0,0,0,0,0,0,0,0,0,0,0,0	0.123457	5ss	-	74355011	GAGGTAAGA	GAGGTAAGA	10.06	10.06	Unique
TCGA-67-3771_7_100224250_G_T	LUAD	TFR2	7	100224250	100224250	Intron	SNP	G	T	19	16	0.4571	7	0,0,0,0,0,0,0,0,0,0,0,0,0,0,0,0,0,0,0,0,0,0,0,0,0,0,0,0,0,0,0,0,0,0,0,0,0	0.652	3ss	-	100224247	TCTGGATGCTCTCTTCCCAGTCC	TCTGGATGCTCTCTTCACAGTCC	6.45	7.25	Unique
TCGA-A2-A04T_16_87436071_G_C	BRCA	MAP1LC3B	16	87436071	87436071	Intron	SNP	G	C	23	30	0.434	14	0,0,0,0,0,0,0,0,0,0,0,0,0,0,0,0,0,0,0,0,0,0,0,0,0,0,0,0,0,0,0,0,0,0,0,0,0,0,0,0,0,0,0,0,0,0,0,0,0,0,0,0,0,0,0,0,0,0,0,0,0,0,0,0,0,0,0,0,0,0,0,0,0,0,0,0,0,0,0,0,0,0,0,0,0,0,0,0,0,0	0.175	3ss	+	87436073	AAAATGTTTCTTTTTTTGAGGTT	AAAATGTTTCTTTTTTTCAGGTT	3.98	10.73	Nature, 2020
TCGA-05-4397_8_142432293_G_T	LUAD	PTP4A3	8	142432293	142432293	5'UTR	SNP	G	T	24	33	0.421053	56	0,0,0,0,0,0,0,0,0,0,0,0,0,0,0,0,0,0,0,0,0,0,0,0,0,0,0,0,0,0,0,0,0,0,0,0,0	0.104283	3ss	+	142432305	GTCCCCAGCCTTCTCTGCAGTCC	GTCCCCATCCTTCTCTGCAGTCC	4.27	8.43	Unique
TCGA-F5-6814_14_57755312_C_A	READ	AP5M1	14	57755312	57755312	Intron	SNP	C	A	35	13	0.2708	12	0,0,0,0,0,0,0,0,0,0,0,0,0,0	0.254	5ss	+	57755310	AAGGTCAAA	AAGGTAAAA	1.82	8.38	Unique
TCGA-DX-A3M1_5_112118495_C_G	SARC	APC	5	112118495	112118495	Intron	SNP	C	G	24	53	0.3117	8	0,0,0,0,0,0,0,0,0,0,0,0,0,0,0,0,0,0,0,0,0,0,0,0,0,0,0,0,0,0,0,0,0	0.8	3ss	+	112118503	TAAGAATTTATCTTCAACAGGTA	TAAGAATTTATGTTCAACAGGTA	6.74	5.58	Unique
TCGA-68-7755_9_95348991_G_T	LUSC	CENPP	9	95348991	95348991	Intron	SNP	G	T	84	11	0.884211	5	0,0,0,0,0,0,0,0,0,0,0,0,0,0,0,0,0,0,0,0,0,0,0,0,0,0,0,0,0,0,0,0,0,0,0,0,0,0,0,0,0,0,0,0,0,0,0	0.151515	3ss	+	95348999	TTATTTTCTTTGATCTCCAGACA	TTATTTTCTTTTATCTCCAGACA	8.2	9.81	Unique
TCGA-BR-6452_10_27452570_G_C	STAD	MASTL	10	27452570	27452570	Intron	SNP	G	C	21	3	0.125	10	0,0,0,0,0,0,0,0,0,0,0,0,0,0,0,0,0,0,0,0,0,0,0,0,0,0,0,0,0,0,0,0,0	0.393	3ss	+	27452572	TTTTTTTTTTTTTCTTTGAGACA	TTTTTTTTTTTTTCTTTCAGACA	2.07	11.89	Nature, 2020
TCGA-CC-A1HT_13_115048068_-_GGGT	LIHC	UPF3A	13	115048068	115048069	Intron	INS	-	GGGT	6	63	0.0869565	6	0,0,0,0,0,0,0,0,0,0,0,0,0,0,0,0,0,0,0,0,0,0,0,0,0,0,0,0,0,0,0,0,0,0,0,0,0,0,0,0,0,0,0,0,0,0,0,0,0,0,0	0.0869565	5ss	+	115048071	AGGGTTTCA	TGGGTTTCA	-9.95	-13.9	Nature, 2020
TCGA-A7-A26G_11_46667542_A_T	BRCA	ATG13	11	46667542	46667542	Intron	SNP	A	T	11	68	0.1392	88	0,0,0,0,0,0,0,0,0,0,0,0,0,0,0,0,0,0,0,0,0,0,0,0,0,0,0,0,0,0,0,0,0,0,0,0,0,0,0,0,0,0,0,0,0,0,0,0,0,0,0,0,0,0,0,0,0,0,0,0,0,0,0,0,0,0,0,0,0,0,0,0,0,0,0,0,0,0,0,0,0,0,0,0,0,0,0,0,0,0	0.252874	5ss	+	46667556	CAGGTTGGT	CAGGTTGGT	8.08	8.08	Genome Research, 2018; Nature, 2020
TCGA-68-8250_3_136701582_C_G	LUSC	IL20RB	3	136701582	136701582	Intron	SNP	C	G	20	82	0.196078	18	0,0,0,0,0,0,0,0,0,0,0,0,0,0,0,0,0,0,0,0,0,0,0,0,0,0,0,0,0,0,0,0,0,0,0,0,0,0,0,0,0,0,0,0,0,0,0	0.321429	5ss	+	136701583	CACGTAAGC	CAGGTAAGC	6.58	9.88	Nature, 2020
TCGA-CV-6961_19_1221024_G_A	HNSC	STK11	19	1221024	1221024	Intron	SNP	G	A	10	23	0.30303	23	0,0,0,0,0,0,0,0,0,0,0,0,0,0,0,0,0,0,0,0,0,0,0,0,0,0,0,0,0,0,0,0,0,0,0,0,0,0,0,0,0,0,0	0.234694	5ss	+	1221015	CGGGTGGGT	CGGGTGGGT	6.14	6.14	Unique
TCGA-DA-A1HY_9_112713623_C_T	SKCM	PALM2	9	112713623	112713623	3'UTR	SNP	C	T	42	21	0.3333	14	0,0,0,0,0,0,0,0,0,0,0,0,0,0,0,0,0,0,0,0,0,0,0,0,0,0,0,0,0,0,0,0,0,0,0,0	0.448	3ss	+	112713628	GACTGTTCTGTTTCCTTCAGATG	GACTGTTCTGTTTCTTTCAGATG	11	11.55	Unique
TCGA-GN-A266_19_6586014_C_T	SKCM	CD70	19	6586014	6586014	3'UTR	SNP	C	T	31	14	0.3111	8	0,0,0,0,0,0,0,0,0,0,0,0,0,0,0,0,0,0,0,0,0,0,0,0,0,0,0,0,0,0,0,0,0,0,0,0	0.498	5ss	-	6586012	AGGGTTTTT	AAGGTTTTT	-2.66	3.43	Nature, 2020
TCGA-CA-6717_1_109766568_C_A	COAD	SARS	1	109766568	109766568	Intron	SNP	C	A	65	20	0.2353	33	0,0,0,0,0,0,0,0,0,0,0,0,0,0,0,0,0,0,0,0,0,0,0,0,0,0,0,0,0,0,0,2,0,0,0,0,0,0,0,0,0,0,0	0.423	3ss	+	109766578	TGGGCATTTCTTTGGTATAGTCT	TGGGCATTTATTTGGTATAGTCT	4.13	2.49	Unique
TCGA-FX-A2QS_1_179859759_G_A	SARC	TOR1AIP1	1	179859759	179859759	Intron	SNP	G	A	117	46	0.7178	15	0,0,0,0,0,0,0,0,0,0,0,0,0,0,0,0,0,0,0,0,0,0,0,0,0,0,0,0,0,0,0,0,0	0.0931677	3ss	+	179859755	CTATTCTTTTTTTTTTCCAGGCA	CTATTCTTTTTTTTTTCCAGGCA	11.13	11.13	Unique
TCGA-DK-A1AG_3_195266505_C_G	BLCA	PPP1R2	3	195266505	195266505	Intron	SNP	C	G	15	18	0.454545	24	0,0,0,0,0,0,0,0,0,0,0,0,0,0,0,0,0,0,0,0,0,0	0.55814	3ss	-	195266503	TTTTTTTGTTTATTTTTGAGACA	TTTTTTTGTTTATTTTTCAGACA	0.95	10.11	Nature, 2020
TCGA-CG-4442_4_89251484_T_-	STAD	RP11-10L7.1	4	89251484	89251484	lincRNA	DEL	T	-	13	8	0.381	5	0,0,0,0,0,0,0,0,0,0,0,0,0,0,0,0,0,0,0,0,0,0,0,0,0,0,0,0,0,0,0,0,0	0.294	5ss	+	89251494	TACCTAACA	TACCTAACA	-7.05	-7.05	Unique
TCGA-DA-A1I0_17_79935650_G_A	SKCM	ASPSCR1	17	79935650	79935650	Intron	SNP	G	A	44	23	0.3433	14	0,0,0,0,0,0,0,0,0,0,0,0,0,0,0,0,0,0,0,0,0,0,0,0,0,0,0,0,0,0,0,0,0,0,0,0	0.786	5ss	+	79935652	CGGGTAGGC	CAGGTAGGC	7.5	9.88	Nature, 2020
TCGA-EE-A2M5_17_5782866_C_T	SKCM	WSCD1	17	5782866	5782866	Intron	SNP	C	T	23	12	0.3429	11	0,0,0,0,0,0,0,0,0,0,0,0,0,0,0,0,0,0,0,0,0,0,0,0,0,0,0,0,0,0,0,0,0,0,0,0	0.483	3ss	+	5782881	TTTTCCTGTACTTCCTGCAGCCA	TTTTTCTGTACTTCCTGCAGCCA	9.62	9.78	Unique
TCGA-CA-6717_10_13343886_G_T	COAD	PHYH	10	13343886	13343886	5'Flank	SNP	G	T	52	7	0.1186	6	0,0,0,0,0,0,0,0,0,0,0,0,0,0,0,0,0,0,0,0,0,0,0,0,0,0,0,0,0,0,0,0,0,0,0,0,0,0,0,0,0,0,0	0.348	5ss	-	13343888	GAGGTCATT	GAGGTAATT	3.31	8.88	Unique
TCGA-F5-6814_1_121124549_C_T	READ	RP11-343N15.1	1	121124549	121124549	lincRNA	SNP	C	T	107	8	0.0696	10	0,0,0,0,0,0,0,0,0,0,0,0,0,4	0.542	5ss	-	121124564	ACACTGCTG	ACACTGCTG	-17.88	-17.88	Unique
TCGA-EI-6917_10_115541138_A_G	READ	PLEKHS1	10	115541138	115541138	3'UTR	SNP	A	G	15	53	0.220588	53	0,0,0,0,0,0,0,0,0,0,0,0,0,2	0.0782866	5ss	+	115541128	CACCTCCTT	CACCTCCTT	-14.53	-14.53	Unique
TCGA-CV-5442_3_196667987_G_C	HNSC	NCBP2	3	196667987	196667987	Intron	SNP	G	C	16	49	0.246154	11	0,0,0,0,0,0,0,0,0,0,0,0,0,0,0,0,0,0,0,0,0,0,0,0,0,0,0,0,0,0,0,0,0,0,0,0,0,0,2,0,0,0,0	0.0956522	5ss	-	196667989	CTTCTCAAA	CTTCTGAAA	-25.57	-17.1	Unique
TCGA-CA-6717_2_170460460_G_T	COAD	PPIG	2	170460460	170460460	Intron	SNP	G	T	82	11	0.1183	5	0,0,0,0,0,0,0,0,0,0,0,0,0,0,0,0,0,0,0,0,0,0,0,0,0,0,0,0,0,0,0,0,0,0,0,0,0,0,0,0,0,0	0.269	3ss	+	170460474	TCACAGAATTTTTTTTCCAGAAA	TCACATAATTTTTTTTCCAGAAA	6.08	8.07	Unique
TCGA-BR-6452_2_85542550_C_T	STAD	TGOLN2	2	85542550	85542550	IGR	SNP	C	T	37	11	0.2292	144	0,0,0,0,0,0,0,0,0,0,0,0,0,2,2,0,0,0,0,0,0,0,0,0,0,0,0,0,0,0,0,0,0	0.577	5ss	-	85542570	ATCCTGCGT	ATCCTGCGT	-2.22	-2.22	Unique
TCGA-05-4397_12_21367690_A_G	LUAD	SLCO1B1	12	21367690	21367690	Intron	SNP	A	G	9	49	0.155172	5	0,0,0,0,0,0,0,0,0,0,0,0,0,0,0,0,0,0,0,0,0,0,0,0,0,0,0,0,0,3,0,0,0,0,0,0,0	0.833333	5ss	+	21367679	CAGGTGCGG	CAGGTGCGG	9.13	9.13	Unique
TCGA-22-5477_1_222888871_G_A	LUSC	BROX	1	222888871	222888871	Intron	SNP	G	A	26	34	0.433333	45	0,0,0,0,0,0,0,0,0,0,0,0,0,0,0,0,0,0,0,0,0,0,0,0,0,0,0,0,0,0,0,0,0,0,0,0,0,0,0,0,0,0,0,0,0,0,0	0.642857	5ss	+	222888869	ATGGTGAAA	ATGGTAAAA	0.56	4.79	Nature, 2020
TCGA-EE-A2GN_21_45379757_C_T	SKCM	AGPAT3	21	45379757	45379757	Intron	SNP	C	T	41	12	0.2264	27	0,0,0,0,0,0,0,0,0,0,0,0,0,0,0,0,0,0,0,0,0,0,0,0,0,0,0,0,0,0,0,0,0,0,0,0	0.701	5ss	+	45379756	TGGGCCAGT	TGGGTCAGT	-3.07	4.68	Nature, 2020
TCGA-GN-A26C_19_34243411_C_T	SKCM	CHST8	19	34243411	34243411	Intron	SNP	C	T	43	35	0.4487	105	0,0,0,0,0,0,0,0,0,0,0,0,0,0,0,0,0,0,0,0,0,0,0,0,0,0,0,4,0,0,0,0,0,0,0,0	0.443	3ss	+	34243422	AACCGATTCGTATTTCACAGGCA	AACCGATTTGTATTTCACAGGCA	7.19	7.82	Unique
TCGA-F5-6814_14_38065030_G_T	READ	FOXA1	14	38065030	38065030	5'Flank	SNP	G	T	26	9	0.2571	7	0,0,0,0,0,0,0,0,0,0,0,0,0,0	0.542	5ss	-	38065032	AAAGTCTGT	AAAGTATGT	-1.85	6.93	Unique
TCGA-KN-8427_22_22024844_T_G	KICH	PPIL2	22	22024844	22024844	Intron	SNP	T	G	27	50	0.350649	30	0,0,0,0,0,0,0,0,0,0,0,0,0,0,0,0,0,0,0,0,0,0,0,0,0,0,0,0,0,0,0,0,0,0,0,0,0,0,0,0,0,0,0,0	0.47619	3ss	+	22024844	ATTTCTGTTTTTTATTTCATTTT	ATTTCTGTTTTTTATTTCAGTTT	1.56	10.15	Genome Research, 2018; Nature, 2020
TCGA-MH-A55Z_6_31851221_G_C	KIRP	EHMT2	6	31851221	31851221	Intron	SNP	G	C	11	24	0.314286	9	0,0,0,0,0,0,0,0,0,0,0,0,0,0,0,0,0,0,0,0,0,0,0,0,2,0,0,0,0,0,0,0	0.0756303	3ss	-	31851236	GATCATGGGGTTGAGCTGACCTC	GATCATGGGGTTGAGCTGACCTC	-19.24	-19.24	Unique
TCGA-05-4397_12_21367694_T_G	LUAD	SLCO1B1	12	21367694	21367694	Intron	SNP	T	G	10	52	0.16129	5	0,0,0,0,0,0,0,0,0,0,0,0,0,0,0,0,0,0,0,0,0,0,0,0,0,0,0,0,0,3,0,0,0,0,0,0,0	0.833333	5ss	+	21367679	CAGGTGCGG	CAGGTGCGG	9.13	9.13	Unique
TCGA-GN-A264_5_64085858_C_T	SKCM	CWC27	5	64085858	64085858	Intron	SNP	C	T	22	39	0.6393	37	0,0,0,0,0,0,0,0,0,0,0,0,0,0,0,0,0,0,0,0,0,0,0,0,0,0,0,0,0,0,0,0,0,0,0,0	0.308	5ss	+	64085853	CTAGTAAGC	CTAGTAAGT	5.2	8.78	Nature, 2020
TCGA-22-5477_18_60025476_C_G	LUSC	TNFRSF11A	18	60025476	60025476	Intron	SNP	C	G	47	4	0.921569	8	0,0,0,0,0,0,0,0,0,0,0,0,0,0,0,0,0,0,0,0,0,0,0,0,0,0,0,0,0,0,0,0,0,0,0,0,0,0,0,0,0,0,4,0,0,0,0	0.444444	3ss	+	60025485	TTTTTTTTCTCACAGTGCAGCTC	TTTTTTTTCTGACAGTGCAGCTC	4.65	2.55	Nature, 2020
TCGA-BA-6869_17_66244804_T_G	HNSC	AMZ2	17	66244804	66244804	5'UTR	SNP	T	G	18	43	0.295082	136	0,1,1,2,0,0,0,0,0,0,0,0,0,0,0,0,0,0,0,0,0,0,0,0,0,0,0,0,0,0,0,0,0,0,0,0,0,0,0,1,0,0,0	0.480565	5ss	+	66244805	CTTGTAAGT	CTGGTAAGT	8	10.65	Nature, 2020
TCGA-F1-6875_20_37176317_T_C	STAD	RALGAPB	20	37176317	37176317	Intron	SNP	T	C	101	40	0.2837	10	0,0,0,0,0,0,0,0,0,0,0,0,0,0,0,0,0,0,0,0,0,0,0,0,0,0,0,0,0,0,0,0,0	0.373	5ss	+	37176327	GTGGTGAGA	GTGGTGAGA	5.46	5.46	Unique
TCGA-CD-8529_3_47517858_G_A	STAD	SCAP	3	47517858	47517858	5'Flank	SNP	G	A	85	7	0.0761	6	0,0,0,0,0,0,0,0,0,0,0,0,0,0,0,0,0,0,0,0,0,0,0,0,0,0,0,0,0,0,0,0,0	0.527	3ss	-	47517855	GGCTCAGGTGATCCTCCTACCTC	GGCTCAGGTGATCCTCTTACCTC	-7.81	-7.96	Unique
TCGA-F5-6814_X_76817279_T_G	READ	ATRX	X	76817279	76817279	Intron	SNP	T	G	13	45	0.7759	9	0,0,0,0,0,0,0,0,0,0,0,0,0,0	0.338	3ss	-	76817272	TGTTGTTATATAAGTTGTAGGTT	TGTTGTTATATACGTTGTAGGTT	1.28	7.21	Unique
TCGA-KL-8341_1_26628538_A_-	KICH	UBXN11	1	26628538	26628538	Intron	DEL	A	-	31	3	0.911765	8	0,0,0,0,0,0,0,0,0,0,0,0,0,0,0,0,0,0,0,0,0,0,0,0,0,0,0,0,0,0,0,0,0,0,0,0,0,0,0,0,0,0,0,0	0.5	5ss	-	26628540	GAGGTTAAG	GAGGTAAGC	1.12	9.85	Nature, 2020
TCGA-CA-6717_2_74683860_G_T	COAD	INO80B	2	74683860	74683860	Intron	SNP	G	T	76	11	0.1264	8	0,0,0,0,0,0,2,0,0,0,0,0,0,0,0,0,0,0,0,0,0,0,0,0,0,0,0,0,0,0,0,0,0,0,0,3,0,0,0,0,0,0,0	0.418	3ss	+	74683881	TTACTTTGGCATCTTTGTAGAGA	TTACTTTGGCATCTTTGTAGAGA	5.98	5.98	Unique
TCGA-73-4666_10_5637930_C_A	LUAD	RP13-463N16.6	10	5637930	5637930	lincRNA	SNP	C	A	64	13	0.1688	6	0,0,0,0,0,0,0,0,0,0,0,0,0,0,0,0,0,0,0,0,0,0,0,0,0,0,0,0,0,0,0,0,0,0,0,0,0	0.592	5ss	-	5637935	CAGGTCAGG	CAGGTCAGT	7.2	8.94	Unique
TCGA-66-2789_17_61897535_T_C	LUSC	DDX42	17	61897535	61897535	IGR	SNP	T	C	30	64	0.6809	62	0,0,0,0,0,0,0,0,0,0,0,0,0,0,0,0,0,0,0,0,0,0,0,0,0,0,0,0,0,0,0,0,0,0,0,0,0,0,0,0,0,0,0,0,0,0,0	0.557	5ss	+	61897525	CCTCTTCAG	CCTCTTCAG	-29.79	-29.79	Cell Reports, 2018; Genome Research, 2018; Nature, 2020
TCGA-CR-6472_1_33360582_C_G	HNSC	TMEM54	1	33360582	33360582	Intron	SNP	C	G	26	34	0.433333	178	0,1,0,1,3,0,0,3,1,0,0,1,2,1,0,0,0,0,1,0,0,0,1,0,1,0,0,0,0,0,0,2,0,0,0,1,0,0,0,0,3,3,2	0.289902	3ss	-	33360580	ATGCCCCTTTGCCCCCAGAGAGC	ATGCCCCTTTGCCCCCACAGAGC	-8.26	10.74	Nature, 2020
TCGA-D7-6528_6_41471978_G_A	STAD	RP11-328M4.3	6	41471978	41471978	lincRNA	SNP	G	A	98	34	0.2576	10	0,0,0,0,0,0,0,0,0,0,0,0,0,0,0,0,0,0,0,0,2,0,0,0,0,0,0,0,0,0,0,0,0	0.716	3ss	+	41471984	TGCCCTGGGTCTTGACTAACCTG	TGCCCTGGGTCTTAACTAACCTG	-6.61	-6.89	Unique
TCGA-BP-4327_20_61919660_A_C	KIRC	ARFGAP1	20	61919660	61919660	3'UTR	SNP	A	C	8	16	0.333333	20	0,0,0,0,0,0,0,0,0,0,0,0,0,0,0,0,0,0,0,0,0,0,0,0,0,0,0,0,0,0,0,0,0,0,0,0	0.15873	3ss	+	61919677	CTAGTTCTTTCTTTTTGAAGAGA	CTCGTTCTTTCTTTTTGAAGAGA	5.07	7.04	Unique
TCGA-F5-6814_14_23788887_G_T	READ	PABPN1	14	23788887	23788887	5'Flank	SNP	G	T	64	15	0.1899	8	0,0,0,0,0,0,0,0,0,0,0,0,0,0	0.338	3ss	+	23788900	ATAAAAGACCTTTCTTCCAGGGT	ATAAAATACCTTTCTTCCAGGGT	4.49	7.07	Unique
TCGA-60-2726_16_67313080_G_T	LUSC	PLEKHG4	16	67313080	67313080	5'UTR	SNP	G	T	32	27	0.542373	7	0,0,0,0,0,0,0,0,0,0,0,0,0,0,0,0,0,0,0,0,0,0,0,0,0,0,0,0,0,0,0,0,0,0,0,0,0,0,0,0,0,0,0,0,0,0,0	0.875	3ss	+	67313061	GCGCACTCACCCTCGCTCACCCA	GCGCACTCACCCTCGCTCACCCA	-6.34	-6.34	Unique
TCGA-DK-A1AE_8_68105674_C_T	BLCA	CSPP1	8	68105674	68105674	Intron	SNP	C	T	17	35	0.326923	6	0,0,0,0,0,0,0,0,0,0,0,0,0,0,0,0,0,0,0,0,0,0	0.139535	3ss	+	68105679	GTGTTAATGACTTTCTGAAGTTC	GTGTTAATGACTTTTTGAAGTTC	2.53	3.41	Unique
TCGA-BR-8486_16_11769028_G_A	STAD	SNN	16	11769028	11769028	Intron	SNP	G	A	79	22	0.2178	14	0,0,0,0,0,0,0,0,0,0,0,0,0,0,0,0,0,0,0,0,0,0,0,0,0,0,0,0,0,0,0,0,0	0.468	5ss	+	11769026	CAGGTGTCC	CAGGTATCC	3.16	7.91	Nature, 2020
TCGA-CR-7404_19_44497585_G_C	HNSC	ZNF155	19	44497585	44497585	Intron	SNP	G	C	6	40	0.130435	17	1,0,0,0,0,0,0,0,0,0,0,0,0,0,0,0,0,0,0,0,0,0,0,0,0,0,0,0,0,0,0,0,0,0,0,0,0,0,0,0,0,0,0	0.386364	3ss	+	44497587	TAATTTAATTTATTTTTGAGATG	TAATTTAATTTATTTTTCAGATG	0.78	9.06	Nature, 2020
TCGA-GN-A26C_3_43127543_G_A	SKCM	POMGNT2	3	43127543	43127543	Intron	SNP	G	A	49	23	0.3194	6	0,0,0,0,0,0,0,0,0,0,0,0,0,0,0,0,0,0,0,0,0,0,0,0,0,0,0,0,0,0,0,0,0,0,0,0	0.393	3ss	-	43127528	TATCCCTTTTACTAATATAGCTA	TATCTCTTTTACTAATATAGCTA	6.51	6.36	Unique
TCGA-EW-A1J5_18_20911539_G_A	BRCA	TMEM241	18	20911539	20911539	Intron	SNP	G	A	19	32	0.3725	5	0,0,0,0,0,0,0,0,0,0,0,0,0,0,0,0,0,0,0,0,0,0,0,0,0,0,0,0,0,0,0,0,0,0,0,0,0,0,0,0,0,0,0,0,0,2,0,0,0,0,0,0,0,0,0,0,0,0,0,0,0,0,0,0,0,0,0,0,0,0,0,0,0,0,0,0,0,0,0,0,0,0,0,0,0,0,0,0,0,0	0.294118	5ss	-	20911556	ACGGTATTT	ACGGTATTT	5.46	5.46	Unique
TCGA-66-2756_9_140373788_C_A	LUSC	PNPLA7	9	140373788	140373788	Intron	SNP	C	A	10	8	0.4444	7	0,0,0,0,0,0,0,0,0,0,0,0,0,0,0,0,0,0,0,0,0,0,0,0,0,0,0,0,0,0,0,0,0,0,0,0,0,0,0,0,0,0,0,0,0,0,0	0.657	3ss	-	140373808	ACAGCCAAGTTGCTTTGCAGAAC	ACAGCCAAGTTGCTTTGCAGAAC	2.36	2.36	Unique
TCGA-BC-A217_3_37375925_A_G	LIHC	GOLGA4	3	37375925	37375925	Intron	SNP	A	G	21	58	0.265823	11	0,0,0,0,0,0,0,0,0,0,0,0,0,0,0,0,0,0,0,0,0,0,0,0,0,0,0,0,0,0,0,0,0,0,0,0,0,0,0,0,0,0,0,0,0,0,0,0,0,0,0	0.0748299	5ss	+	37375921	GGGGTAAAT	GGGGTAAGT	4.46	9.65	Nature, 2020
TCGA-BP-4326_1_1208431_T_C	KIRC	UBE2J2	1	1208431	1208431	Intron	SNP	T	C	18	33	0.352941	9	0,0,0,0,0,0,0,0,0,0,0,0,0,0,0,0,0,0,0,0,0,0,0,0,0,0,4,0,0,0,0,0,0,0,0,0	0.166667	5ss	-	1208430	TTAGTGCGT	TTGGTGCGT	1.22	6.18	Unique
TCGA-CA-6717_14_23652184_A_C	COAD	SLC7A8	14	23652184	23652184	De_novo_Start_InFrame	SNP	A	C	69	6	0.08	23	0,0,0,0,0,0,0,0,0,0,0,0,0,0,0,0,0,0,0,0,0,0,0,0,0,0,0,0,0,0,0,0,0,0,0,0,0,0,0,0,0,0,0	0.418	3ss	-	23652187	TCAAAGCTCTCTCCCAATATATT	TCAAAGCTCTCTCCCAATATATG	-1.28	-1.32	Unique
TCGA-IN-7806_1_212180229_T_C	STAD	INTS7	1	212180229	212180229	Intron	SNP	T	C	57	28	0.3294	10	0,0,0,0,0,0,0,0,0,0,0,0,0,0,0,0,0,0,0,0,0,0,0,0,0,0,0,0,0,0,0,0,0	0.378	5ss	-	212180228	CTAGTGAGT	CTGGTGAGT	7.43	10.1	Nature, 2020
TCGA-DQ-5625_3_12875933_C_G	HNSC	CAND2	3	12875933	12875933	3'UTR	SNP	C	G	13	50	0.206349	70	0,0,0,0,0,0,0,0,0,0,0,0,0,0,0,0,0,0,0,0,0,0,0,0,0,0,0,0,0,0,0,0,0,0,0,0,0,0,0,0,0,0,0	0.875	3ss	-	12875931	CAAGTATCTTTTCTTTTGAGATG	CAAGTATCTTTTCTTTTCAGATG	1.11	9.4	Unique
TCGA-G3-A25S_22_38141465_G_A	LIHC	TRIOBP	22	38141465	38141465	Intron	SNP	G	A	3	36	0.0769231	7	0,0,2,0,0,0,0,0,0,0,3,2,0,0,0,0,2,0,0,0,0,3,0,0,0,0,0,0,2,2,0,0,0,0,0,3,4,0,2,0,0,3,3,4,0,4,2,0,0,0,3	1	3ss	+	38141477	CCACCACGGTCCCTACTCACCTG	CCACCACAGTCCCTACTCACCTG	-2.67	-6.86	Unique
TCGA-CV-5432_14_41443596_G_C	HNSC	RP11-129M6.1	14	41443596	41443596	lincRNA	SNP	G	C	55	28	0.3373	9	0,0,0,0,0,0,0,0,0,0,0,0,0,0,0,0,0,0,0,0,0,0,0,0,0,0,0,0,0,0,0,0,0,0,0,0,0,0,0,0,0,0,0	0.413	5ss	+	41443614	CTGGTTTGC	CTGGTTTGC	0.72	0.72	Unique
TCGA-GN-A266_8_103292525_CC_TT	SKCM	UBR5	8	103292525	103292526	Intron	DNP	CC	TT	17	12	0.4138|0.4	6	0,0,0,0,0,0,0,0,0,0,0,0,0,0,0,0,0,0,0,0,0,0,0,0,0,0,0,0,0,0,0,0,0,0,0,0	0.347	5ss	-	103292528	TGGGTGGGA	TGGGTAAGA	0.72	8.91	Unique
TCGA-HF-7136_5_16681101_C_G	STAD	MYO10	5	16681101	16681101	Intron	SNP	C	G	27	2	0.069	44	0,0,0,0,0,0,0,0,0,0,0,0,0,0,0,0,0,0,0,0,0,0,0,0,0,0,0,0,0,0,0,0,0	0.478	3ss	-	16681099	TCATTCTTCTCATTTTTGAGACA	TCATTCTTCTCATTTTTCAGACA	1.13	10.29	Nature, 2020
TCGA-B9-A44B_19_6023028_C_T	KIRP	RFX2	19	6023028	6023028	Intron	SNP	C	T	32	59	0.351648	52	0,0,0,0,0,0,0,0,0,0,0,0,0,0,0,0,0,0,0,0,0,0,0,0,0,0,0,0,0,0,0,0	0.477064	3ss	-	6023013	GGAAGACGTGGGAAACCCACCTA	GGAAAACGTGGGAAACCCACCTA	-16.35	-15.21	Unique
TCGA-F5-6814_X_14548069_G_T	READ	GLRA2	X	14548069	14548069	5'UTR	SNP	G	T	8	39	0.8298	13	0,0,0,0,0,0,0,0,0,0,0,0,0,0	0.408	3ss	+	14548077	TTGATTTTCAAGGAAACTAGGTT	TTGATTTTCAATGAAACTAGGTT	-3.19	4.98	Unique
TCGA-C4-A0F7_12_69231287_A_G	BLCA	MDM2	12	69231287	69231287	Intron	SNP	A	G	23	26	0.469388	13	0,0,0,0,0,0,0,0,0,0,0,0,0,0,0,0,0,0,0,0,0,0	0.111111	5ss	+	69231283	CAGGTGCAT	CAGGTGCGT	4.89	9.73	Nature, 2020
TCGA-85-8277_7_23294005_A_T	LUSC	GPNMB	7	23294005	23294005	Intron	SNP	A	T	39	24	0.619048	87	0,0,0,0,0,0,0,0,0,0,0,0,0,0,0,0,0,0,0,0,0,0,0,0,0,0,0,0,0,0,0,0,0,0,0,0,0,0,0,0,0,0,0,0,0,0,0	0.0790191	3ss	+	23294012	GGTGCTTCTGTAAGTGCCAGATG	GGTGCTTCTGTATGTGCCAGATG	-0.94	6.6	Unique
TCGA-DK-A1A6_8_101497577_C_T	BLCA	KB-1615E4.2	8	101497577	101497577	RNA	SNP	C	T	83	47	0.638462	14	0,0,0,0,0,0,0,0,0,0,0,0,0,0,0,0,0,0,0,0,0,0	0.177215	5ss	+	101497558	AATGTGAGT	AATGTGAGT	7.8	7.8	Unique
TCGA-AD-A5EJ_10_102824710_C_T	COAD	KAZALD1	10	102824710	102824710	3'UTR	SNP	C	T	28	32	0.466667	8	0,0,0,0,0,0,0,0,0,0,0,0,0,0,0,0,0,0,0,0,0,0,0,0,0,0,0,0,0,0,0,0,0,0,0,0,0,0,0,0,0,0,0	0.4	5ss	+	102824705	TGGGTGAGC	TGGGTGAGT	7.23	8.73	Unique
TCGA-DA-A1HW_19_9263091_G_A	SKCM	ZNF317	19	9263091	9263091	Intron	SNP	G	A	24	21	0.4667	14	0,0,0,0,0,0,0,0,0,0,0,0,0,0,0,0,0,0,0,0,0,0,0,0,0,0,0,0,0,0,0,0,0,0,0,0	0.537	5ss	+	9263096	CAAGTGAGT	CAAGTGAGT	9.1	9.1	Unique
TCGA-CV-5973_19_53157948_C_A	HNSC	ZNF83	19	53157948	53157948	Intron	SNP	C	A	29	29	0.5	21	2,0,0,0,0,0,0,0,0,2,0,0,0,0,0,0,0,0,0,0,0,0,0,0,0,0,0,0,0,0,0,0,0,0,0,1,0,0,0,0,0,0,0	0.7	3ss	-	53157943	ATTTTGCTCTTGTTGCCCAGGCT	ATTTTGCTCTTGTTTCCCAGGCT	5.72	8.58	Nature, 2020
TCGA-67-3771_2_27263151_G_T	LUAD	TMEM214	2	27263151	27263151	Intron	SNP	G	T	18	17	0.514286	10	0,0,0,0,0,0,0,0,0,0,0,0,0,0,0,0,0,0,0,0,0,0,0,0,0,0,0,0,0,0,0,0,0,0,0,0,0	0.0980392	3ss	+	27263158	TGTGTGGCCTGAGTCTTTAGGGC	TGTGTGGCCTGATTCTTTAGGGC	2.29	8.65	Unique
TCGA-BT-A20Q_17_72770184_C_T	BLCA	NAT9	17	72770184	72770184	Intron	SNP	C	T	10	36	0.217391	5	0,0,0,0,0,0,0,0,0,0,0,0,0,0,0,0,0,0,0,0,0,0	0.0806452	3ss	-	72770182	CTTGTAGTTTTCCGTTTGAGGGT	CTTGTAGTTTTCCGTTTAAGGGT	-1.97	6.62	Unique
TCGA-AD-A5EK_6_108615915_G_C	COAD	LACE1	6	108615915	108615915	5'Flank	SNP	G	C	19	33	0.365385	11	0,0,0,0,0,0,0,0,0,0,0,0,0,0,0,0,0,0,0,0,0,0,0,0,0,0,0,0,0,0,0,0,0,0,0,0,0,0,0,0,0,0,0	0.916667	3ss	+	108615919	AAAGGCTCAAGAGTGGTTACCTG	AAAGGCTCAAGAGTGCTTACCTG	-22.01	-19.47	Unique
TCGA-D5-6540_2_9256944_T_C	COAD	RP11-734K21.3	2	9256944	9256944	lincRNA	SNP	T	C	33	50	0.39759	5	0,0,0,0,0,0,3,0,0,0,0,0,0,0,0,0,0,0,0,0,0,0,0,0,0,0,0,0,0,0,0,0,0,0,0,0,0,0,0,0,0,0,0	1	5ss	+	9256931	AAGCTACAA	AAGCTACAA	-1.45	-1.45	Unique
TCGA-GN-A266_9_130338645_C_T	SKCM	FAM129B	9	130338645	130338645	Intron	SNP	C	T	30	16	0.3478	11	0,0,0,0,0,0,0,0,0,0,2,0,0,0,0,0,0,0,0,0,0,0,0,0,0,0,0,0,0,0,0,0,0,0,0,0	0.542	5ss	-	130338642	GCGGTAAGG	ACGGTAAGG	9.63	10.38	Unique
TCGA-55-6982_12_11993487_G_C	LUAD	ETV6	12	11993487	11993487	Intron	SNP	G	C	5	56	0.0819672	7	0,0,0,0,0,0,0,0,0,0,0,0,0,0,0,0,0,0,0,0,0,0,0,0,0,0,0,0,0,0,0,0,0,0,0,0,0	0.333333	3ss	+	11993489	ACCTTTATTTACTCCTGGAGACC	ACCTTTATTTACTCCTGCAGACC	-2.85	10.82	Unique
TCGA-NH-A50V_15_66962730_C_T	COAD	RP11-321F6.1	15	66962730	66962730	Intron	SNP	C	T	19	21	0.475	5	0,0,0,0,0,0,0,0,0,0,0,0,0,0,0,0,0,4,0,0,0,0,0,0,0,0,0,0,0,0,0,0,0,0,0,0,0,0,0,0,0,0,0	0.625	3ss	+	66962740	GAGTCCCTACTATGTGCCAGGTG	GAGTCCCTATTATGTGCCAGGTG	3.51	5.22	Unique
TCGA-E2-A1LG_16_81115700_C_G	BRCA	GCSH	16	81115700	81115700	3'UTR	SNP	C	G	14	32	0.3043	28	0,0,0,0,0,0,0,0,0,0,0,0,0,0,0,0,0,0,0,0,0,0,0,0,0,0,0,0,0,0,0,0,0,0,0,0,0,0,0,0,0,0,0,0,0,0,0,0,0,0,0,0,0,0,0,0,0,0,0,0,0,0,0,0,0,0,0,0,0,0,0,0,0,0,0,0,0,0,0,0,0,0,0,0,0,0,0,0,0,0	0.651163	3ss	-	81115698	TTGATTTTCTATCATGCGAGGTC	TTGATTTTCTATCATGCCAGGTC	4.66	8.86	Nature, 2020
TCGA-EE-A3J5_9_35814670_C_T	SKCM	HINT2	9	35814670	35814670	Intron	SNP	C	T	21	16	0.4324	8	0,0,0,0,0,0,0,0,0,0,0,0,0,0,0,0,0,0,0,0,0,0,0,0,0,0,0,0,0,0,0,0,0,0,0,0	0.667	5ss	-	35814668	AGGGTCAGT	AAGGTCAGT	5.85	8.68	Nature, 2020
TCGA-55-6986_16_70287564_G_C	LUAD	EXOSC6	16	70287564	70287564	5'Flank	SNP	G	C	4	19	0.173913	29	0,0,0,4,0,0,0,0,0,0,0,0,0,0,0,0,0,0,0,0,0,0,3,0,0,0,0,0,0,0,0,0,0,0,0,0,0	0.263636	5ss	-	70287568	CTGGTGGCT	CTGGTGGGT	-2.27	6.29	Unique
TCGA-06-0745_17_38245688_C_A	GBM	THRA	17	38245688	38245688	Intron	SNP	C	A	20	25	0.444444	367	0,0,0,0,0,0,0,0,0,0,0,0,0,0,0,0,0,0,0,0,0,0,0,0,0,0,0,0,0,0,0,0	0.278452	5ss	+	38245686	GAGGTCTTT	GAGGTATTT	1.02	7.63	Cell Reports, 2018; Genome Research, 2018; Nature, 2020
TCGA-CV-6961_19_1221013_G_A	HNSC	STK11	19	1221013	1221013	Intron	SNP	G	A	10	22	0.3125	23	0,0,0,0,0,0,0,0,0,0,0,0,0,0,0,0,0,0,0,0,0,0,0,0,0,0,0,0,0,0,0,0,0,0,0,0,0,0,1,0,0,0,0	0.234694	5ss	+	1221015	CGGGTGGGT	CAGGTGGGT	6.14	8.56	Nature, 2020
TCGA-CV-6961_1_16008213_C_T	HNSC	PLEKHM2	1	16008213	16008213	5'Flank	SNP	C	T	8	38	0.173913	5	3,0,0,0,0,1,0,0,4,0,4,1,0,0,1,3,1,0,0,0,0,0,0,0,1,2,2,2,0,0,2,0,1,0,0,0,0,1,1,0,0,3,0	0.555556	5ss	+	16008195	TTGGTAAGT	TTGGTAAGT	10.47	10.47	Unique
TCGA-37-4135_6_133090911_C_G	LUSC	SLC18B1	6	133090911	133090911	3'UTR	SNP	C	G	38	14	0.2692	17	0,0,0,0,0,0,0,0,0,0,0,0,0,0,0,0,0,0,0,0,0,0,0,0,0,0,0,0,0,0,0,0,0,0,0,0,0,0,0,0,0,0,0,0,0,0,0	0.323	3ss	-	133090909	TACTTTCTCTTTGTCCTGAGGTT	TACTTTCTCTTTGTCCTCAGGTT	2.69	11.6	Unique
TCGA-F5-6814_22_19044494_C_T	READ	DGCR2	22	19044494	19044494	Intron	SNP	C	T	51	36	0.4138	61	0,0,0,0,0,0,0,0,0,0,0,0,0,0	0.537	5ss	-	19044507	TGTGTAAAA	TGTGTAAAA	-6.09	-6.09	Nature, 2020
TCGA-EX-A1H5_17_46625859_-_GGGGTGGGGGGTGG	CESC	HOXB2	17	46625859	46625860	5'Flank	INS	-	GGGGTGGGGGGTGG	4	71	0.0533333	10	0,0,0,0,0,0,0,0,0,0,0,0,0,0,0,0,0,0,0	0.277778	3ss	-	46625847	CCACCCCTTCCCACCACCACCAA	CCACCCCTTCCCACCACCACCAA	-2.04	-2.04	Unique
TCGA-CA-6717_17_2545926_G_T	COAD	PAFAH1B1	17	2545926	2545926	Intron	SNP	G	T	89	10	0.101	16	0,0,0,0,0,0,0,3,0,0,0,0,0,0,0,0,0,2,0,0,0,0,0,0,0,0,0,0,0,0,0,0,0,2,0,0,0,0,0,2,0,0,0	0.413	3ss	+	2545932	TACTTCTCAAATAGTTTTAGAAT	TACTTCTCAAATATTTTTAGAAT	-0.35	5.9	Unique
TCGA-D7-6519_7_151254382_G_A	STAD	PRKAG2	7	151254382	151254382	Intron	SNP	G	A	6	7	0.5385	7	0,0,0,0,0,0,0,0,0,0,0,0,0,0,0,0,0,0,0,0,0,0,0,0,0,0,0,0,0,0,0,0,0	0.552	5ss	-	151254391	CAGGTAGAA	CAGGTAGAA	6.68	6.68	Unique
TCGA-EW-A1J5_10_35320605_C_G	BRCA	CUL2	10	35320605	35320605	Intron	SNP	C	G	14	41	0.2545	10	0,0,0,0,0,0,0,0,0,0,0,0,0,0,0,0,0,0,0,0,0,0,0,0,0,0,0,0,0,0,0,0,0,0,0,0,0,0,0,0,0,0,0,0,0,0,0,0,0,0,0,0,0,0,0,0,0,0,0,0,0,0,0,0,0,0,0,0,0,0,0,0,0,0,0,0,0,0,0,0,0,0,0,0,0,0,0,0,0,0	0.0714286	3ss	-	35320603	ACCACTTTGCCTCCTTTGAGGCG	ACCACTTTGCCTCCTTTCAGGCG	3.84	10.88	Genome Research, 2018; Nature, 2020
TCGA-NH-A50V_1_167057213_C_A	COAD	GPA33	1	167057213	167057213	Intron	SNP	C	A	9	31	0.225	19	0,0,0,0,0,0,0,0,0,0,0,0,0,0,0,0,0,0,0,0,0,0,0,0,0,0,0,0,0,0,0,0,0,0,0,0,0,0,0,0,0,0,0	0.0666667	5ss	-	167057218	AAAGTAGGG	AAAGTAGGT	2.67	6.84	Nature, 2020
TCGA-F5-6814_18_60035901_T_G	READ	TNFRSF11A	18	60035901	60035901	Intron	SNP	T	G	95	7	0.0686	8	0,0,0,0,0,0,0,0,0,0,0,0,0,0	0.418	3ss	+	60035896	ACTTGTCCTAATAACTCTAGGTA	ACTTGTCCTAATAACTCTAGGTA	7.88	7.88	Unique
TCGA-CG-4442_10_60123800_TTTA_-	STAD	UBE2D1	10	60123800	60123803	Intron	DEL	TTTA	-	22	8	0.2667	5	0,0,0,0,0,0,0,0,0,0,0,0,0,0,0,0,0,0,0,0,4,0,0,0,0,0,0,0,0,0,0,0,0	0.338	3ss	+	60123805	CTCTGTTTTTTTTTTTTAAGTAT	CTTTCTCTGTTTTTTTTTAGTAT	8.16	10.75	Nature, 2020
TCGA-F5-6814_2_64191317_C_A	READ	VPS54	2	64191317	64191317	Intron	SNP	C	A	57	19	0.25	15	0,0,0,0,0,0,0,0,0,0,0,0,0,0	0.333	3ss	-	64191312	CTGCTCTGTTCTTAGAATAGGAA	CTGCTCTGTTCTTATAATAGGAA	3.98	8.88	Nature, 2020
TCGA-CA-6717_10_13343878_A_C	COAD	PHYH	10	13343878	13343878	5'Flank	SNP	A	C	59	9	0.1324	6	0,0,0,0,0,0,0,0,0,0,0,0,0,0,0,0,0,0,0,0,0,0,0,0,0,0,0,0,0,0,0,0,0,0,0,0,0,0,0,0,0,0,0	0.343	5ss	-	13343888	GAGGTCATT	GAGGTCATT	3.31	3.31	Unique
TCGA-BR-6452_9_123914741_T_-	STAD	CNTRL	9	123914741	123914741	Intron	DEL	T	-	33	13	0.2826	16	0,0,0,0,0,0,0,0,0,0,0,0,0,0,0,0,0,0,0,0,0,0,0,0,0,0,0,0,0,0,0,0	0.388	3ss	+	123914753	CACTGCATTTTTTTCCCCATCTC	GCACTGCATTTTTTCCCCATCTC	-0.28	-1.3	Unique
TCGA-DA-A1I2_5_84931059_G_A	SKCM	AC010595.1	5	84931059	84931059	RNA	SNP	G	A	27	11	0.2895	24	0,3,0,0,0,0,0,0,0,0,0,0,0,0,0,0,0,0,0,0,0,0,3,0,0,0,0,0,0,0,0,0,0,0,0,0	0.333	5ss	+	84931071	AACCTGAAA	AACCTGAAA	-15.5	-15.5	Unique
TCGA-A8-A09I_17_55198868_C_A	BRCA	AKAP1	17	55198868	55198868	IGR	SNP	C	A	7	158	0.0424	8	0,2,0,0,0,0,0,0,0,0,0,0,3,3,0,0,0,0,0,0,0,0,0,0,0,0,0,0,0,0,0,0,0,0,0,0,0,0,0,0,0,0,0,0,0,0,0,0,0,0,0,0,0,2,0,0,0,0,0,0,0,0,0,0,0,0,0,4,0,0,0,0,0,0,0,0,0,0,0,0,0,0,0,0,0,3,0,0,0,0	0.380952	3ss	+	55198885	CTCTCTCCTTGTCCCACCAGGTG	CTATCTCCTTGTCCCACCAGGTG	12.77	11.7	Unique
TCGA-EI-6917_6_41739367_G_T	READ	FRS3	6	41739367	41739367	Intron	SNP	G	T	25	76	0.247525	5	0,0,0,0,0,0,0,0,0,0,0,0,0,0	0.3125	5ss	-	41739369	CAGGTCTTT	CAGGTATTT	2.36	7.51	Unique
TCGA-EI-6917_8_144896856_G_T	READ	SCRIB	8	144896856	144896856	Intron	SNP	G	T	22	61	0.26506	39	0,0,0,0,0,0,0,0,0,0,0,0,0,0	0.8125	5ss	-	144896862	AAAGTATTT	AAAGTATTT	0.86	0.86	Unique
TCGA-AN-A04D_3_125224348_G_C	BRCA	SNX4	3	125224348	125224348	Intron	SNP	G	C	28	47	0.3733	7	0,0,0,0,0,0,0,0,0,0,0,0,0,0,0,0,0,0,0,0,0,0,0,0,0,0,0,0,0,0,0,0,0,0,0,0,0,0,0,0,0,0,0,0,0,0,0,0,0,0,0,0,0,0,0,0,0,0,0,0,0,0,0,0,0,0,0,0,0,0,0,0,0,0,0,0,0,0,0,0,0,0,0,0,0,0,0,0,0,0	0.116667	5ss	-	125224352	TAGGTAGCT	TAGGTAGGT	3.16	7.92	Unique
TCGA-CA-6718_4_113179641_G_A	COAD	AP1AR	4	113179641	113179641	Intron	SNP	G	A	22	63	0.258824	5	0,0,0,0,0,0,0,0,0,0,0,0,0,0,0,0,0,0,0,0,0,0,0,0,0,0,0,0,0,0,2,0,0,3,0,0,0,0,0,0,2,0,0	0.0694444	5ss	+	113179636	GAGGTAGGG	GAGGTAGGA	7.81	8.24	Unique
TCGA-GN-A266_17_4084193_G_T	SKCM	ANKFY1	17	4084193	4084193	Intron	SNP	G	T	20	10	0.3333	6	0,0,0,0,0,0,0,0,0,0,0,0,0,0,0,0,0,0,0,0,0,0,0,0,0,0,0,0,0,0,0,0,0,0,0,0	0.562	5ss	-	4084199	TGTGTGAGT	TGTGTGAGT	5.84	5.84	Unique
TCGA-90-7767_14_92595467_C_T	LUSC	CPSF2	14	92595467	92595467	Intron	SNP	C	T	36	14	0.28	9	0,0,0,0,0,0,0,0,0,0,0,0,0,0,0,0,0,0,0,0,0,0,0,0,0,0,0,0,0,0,0,0,0,0,0,0,0,0,4,0,0,0,0,0,0,0,0	0.443	3ss	+	92595479	CATACCTCCTGCTTTTCAAGTAC	CATACCTTCTGCTTTTCAAGTAC	5.53	5.49	Unique
TCGA-CA-6718_21_37380148_C_T	COAD	AP000688.8	21	37380148	37380148	lincRNA	SNP	C	T	22	63	0.258824	5	0,0,0,0,0,0,0,0,0,0,0,0,0,0,0,0,0,0,0,0,0,0,0,0,0,0,0,0,0,0,0,0,0,0,0,0,0,0,0,0,0,0,0	0.714286	5ss	+	37380133	CCAGTAAGT	CCAGTAAGT	9.09	9.09	Unique
TCGA-25-1634_6_70961092_A_T	OV	COL9A1	6	70961092	70961092	Intron	SNP	A	T	11	39	0.22	5	0,0,0,0,0,0,0,3,0,0,0,0,0,0,0,0,0,0,0	0.0724638	3ss	-	70961081	CTTTTAATTTTTTTTTGTAGAGA	CTTTTAATATTTTTTTGTAGAGA	9.22	8.42	Unique
TCGA-A6-6781_6_18226884_G_A	COAD	DEK	6	18226884	18226884	Intron	SNP	G	A	56	27	0.3253	42	0,0,0,0,0,0,0,0,0,0,0,0,0,0,0,0,0,0,0,0,0,0,0,0,0,0,0,0,0,0,0,0,0,0,0,0,0,0,0,0,0,0,0	0.522	5ss	-	18226885	CAGGCATGC	CAGGTATGC	1.61	9.37	Unique
TCGA-FS-A1ZK_8_58132032_C_T	SKCM	RP11-513O17.2	8	58132032	58132032	lincRNA	SNP	C	T	57	9	0.1364	6	0,0,0,0,0,0,0,0,0,0,0,0,0,0,0,0,0,0,0,0,0,0,0,0,0,0,0,0,0,0,0,0,0,0,0,0	0.507	3ss	+	58132042	ACATTTCTCCCTTCAAATAGGAC	ACATTTCTCTCTTCAAATAGGAC	10.22	10.62	Unique
TCGA-BT-A3PH_9_22008383_A_C	BLCA	CDKN2B	9	22008383	22008383	Intron	SNP	A	C	22	38	0.366667	6	0,0,0,0,0,0,0,0,0,0,0,0,0,0,0,0,0,0,0,0,0,0	0.1875	5ss	-	22008382	AATGTAAAC	AAGGTAAAC	-0.1	8.14	Unique
TCGA-DA-A3F8_X_41203813_C_T	SKCM	DDX3X	X	41203813	41203813	Intron	SNP	C	T	11	15	0.5769	19	0,0,0,0,0,0,0,0,0,0,0,0,0,0,0,0,0,0,0,0,0,0,0,0,0,0,0,0,0,3,0,0,0,0,2,0	0.567	5ss	+	41203818	CAGGTAGCT	CAGGTAGCT	6.52	6.52	Unique
TCGA-CG-4442_7_116223478_A_-	STAD	AC006159.3	7	116223478	116223478	lincRNA	DEL	A	-	13	9	0.4091	5	0,0,0,0,0,0,0,0,0,0,0,0,0,0,0,0,0,0,0,0,0,0,0,0,0,0,0,0,0,0,0,0,0	0.393	5ss	-	116223474	AAACTAGTG	AAACTAGTG	-12.72	-12.72	Unique
TCGA-CA-6717_19_49489075_G_A	COAD	GYS1	19	49489075	49489075	Intron	SNP	G	A	40	9	0.1837	62	0,0,0,0,0,0,0,0,0,0,0,0,0,0,0,0,0,0,0,0,0,0,0,0,0,0,0,0,0,0,0,0,0,0,0,0,0,0,0,0,0,0,0	0.632	5ss	-	49489076	ACTGCGAGT	ACTGTGAGT	0.18	7.94	Nature, 2020
TCGA-DA-A1I0_4_26755917_T_C	SKCM	TBC1D19	4	26755917	26755917	Intron	SNP	T	C	34	17	0.3333	6	0,0,0,0,0,0,0,0,0,0,0,0,0,0,0,0,0,0,0,0,0,0,0,0,0,0,0,0,0,0,0,0,0,0,0,0	0.279	5ss	+	26755928	ATTGTGAGT	ATTGTGAGT	7.35	7.35	Unique
TCGA-05-4395_3_124552874_C_A	LUAD	ITGB5	3	124552874	124552874	Intron	SNP	C	A	39	7	0.847826	41	0,0,0,3,0,0,0,0,0,0,0,0,0,0,0,0,0,0,0,0,0,3,0,0,0,0,0,0,0,0,0,0,0,0,0,0,0	0.106494	3ss	-	124552862	TGTGCCTGTTTGTGTTTCAGATT	TGTGCCTTTTTGTGTTTCAGATT	12.82	12.87	Unique
TCGA-F5-6814_7_117369487_A_G	READ	CTTNBP2	7	117369487	117369487	Intron	SNP	A	G	60	37	0.3814	48	0,0,0,0,0,0,0,0,0,0,0,0,0,2	0.333	5ss	-	117369484	TCTCTGGGG	CCTCTGGGG	-13.41	-11.46	Unique
TCGA-60-2726_6_44917768_C_A	LUSC	SUPT3H	6	44917768	44917768	Intron	SNP	C	A	18	78	0.1875	7	0,0,0,0,0,0,0,0,2,0,3,0,0,0,4,0,0,0,0,0,0,0,0,0,3,0,0,0,0,0,0,3,0,0,0,0,0,0,0,0,0,0,0,0,0,0,0	0.0619469	5ss	-	44917779	TTGGTGAGT	TTGGTGAGT	9.27	9.27	Unique
TCGA-F5-6814_6_167447341_T_A	READ	FGFR1OP	6	167447341	167447341	Intron	SNP	T	A	36	21	0.3684	5	0,0,0,0,0,0,0,0,0,0,0,0,0,0	0.279	3ss	+	167447329	CTTTAAATGTTTATTTTCAGAGT	CTTTAAATGTTTATTTTCAGAGT	8.49	8.49	Unique
TCGA-D5-6540_1_92632497_T_-	COAD	KIAA1107	1	92632497	92632497	5'Flank	DEL	T	-	23	53	0.302632	5	0,0,0,0,0,0,0,0,0,0,0,0,0,0,0,0,0,0,0,0,0,0,0,0,0,0,0,0,0,0,0,0,4,0,0,3,0,3,0,0,0,0,4	1	3ss	+	92632514	AATTTTTTTTTAAATCTAAGAAT	CAATTTTTTTTAAATCTAAGAAT	3.46	2.99	Unique
TCGA-24-2024_20_45864986_G_A	OV	ZMYND8	20	45864986	45864986	Intron	SNP	G	A	34	21	0.3818	48	0,0,0,0,0,0,2,0,0,0,0,0,0,0,0,0,0,0,2	0.473	5ss	-	45864991	AGCGTGAGC	AGCGTGAGT	4.09	8.2	Nature, 2020
TCGA-E2-A109_14_24910883_C_-	BRCA	KHNYN	14	24910883	24910883	IGR	SNP	C	-	32	34	0.4848	81	0,0,0,0,0,0,0,0,0,0,0,0,0,0,0,0,0,0,0,0,0,0,0,0,0,0,0,0,0,0,0,0,0,0,0,0,0,0,0,0,0,0,0,0,0,0,0,0,0,0,0,0,0,0,0,0,0,0,0,0,0,0,0,0,0,0,0,0,0,0,0,0,0,0,0,0,0,0,0,0,0,0,0,0,0,0,0,0,0,0	0.291367	3ss	+	24910885	TTTGGGGGGCGTACCTACACCTG	ATTTGGGGGGCGTACCTAACCTG	-3.83	-11.31	Cell Reports, 2018; Genome Research, 2018; Nature, 2020
TCGA-CV-6961_16_188368_G_A	HNSC	NPRL3	16	188368	188368	5'UTR	SNP	G	A	3	6	0.333333	7	0,4,0,0,0,1,0,3,0,0,0,0,1,0,0,0,0,0,0,0,3,0,0,0,0,0,0,0,1,0,0,0,0,0,0,0,0,0,0,0,3,0,0	0.189189	3ss	-	188366	CCCCGCCTCGTCCTCCTCAGGCC	CCCCGCCTCGTCCTCCTTAGGCC	10.17	10.53	Unique
TCGA-05-4396_17_45000756_C_G	LUAD	GOSR2	17	45000756	45000756	Intron	SNP	C	G	16	17	0.484848	9	0,0,0,0,0,0,0,0,0,0,0,0,0,0,0,0,0,0,0,0,0,0,0,0,0,0,0,0,0,0,0,0,0,0,0,0,0	0.225	5ss	+	45000754	CAGGTCAGC	CAGGTGAGC	7.16	9.6	Nature, 2020
TCGA-FT-A3EE_3_33608154_T_C	BLCA	CLASP2	3	33608154	33608154	Intron	SNP	T	C	20	26	0.434783	5	0,0,0,0,0,0,0,0,0,0,0,0,0,0,0,0,0,0,0,0,0,0	0.357143	3ss	-	33608139	CTCTATTTTCTCTCCCAAAGAGT	CTCTGTTTTCTCTCCCAAAGAGT	7.08	8.07	Unique
TCGA-AN-A0G0_1_84656995_G_C	BRCA	PRKACB	1	84656995	84656995	Intron	SNP	G	C	9	40	0.1837	5	0,0,0,0,0,0,0,0,0,0,0,0,0,0,0,0,0,0,0,0,0,0,0,0,0,0,0,0,0,0,0,0,0,0,0,0,0,0,0,0,0,0,0,0,0,0,0,0,0,0,0,0,0,0,0,0,0,0,0,0,0,0,0,0,0,0,0,0,0,0,0,0,0,0,0,0,0,0,0,0,0,0,0,0,0,0,0,0,0,0	0.0609756	3ss	+	84657016	TGGAATTTTTTTTCTTTGAGGAT	TGGAATTTTTTTTCTTTGAGGAT	4.68	4.68	Unique
TCGA-EE-A29B_16_89961617_T_G	SKCM	TCF25	16	89961617	89961617	Intron	SNP	T	G	1	17	0.9444	21	0,0,0,0,0,0,0,0,0,0,0,0,0,0,0,0,0,0,0,0,0,0,0,0,0,0,0,0,0,0,0,0,0,0,0,0	0.488	5ss	+	89961618	GGTGTAAGA	GGGGTAAGA	3.6	7.83	Nature, 2020
TCGA-F1-6177_7_73230837_T_-	STAD	CLDN4	7	73230837	73230837	Intron	DEL	T	-	25	30	0.5454	8	0,0,0,0,0,0,0,0,0,0,0,0,0,0,0,0,0,0,0,0,0,0,0,0,0,0,0,0,0,0,0,0	0.498	3ss	+	73230848	AAATGTCCTTTTTTTTTGAGATG	AAAATGTCCTTTTTTTTGAGATG	1.59	1.68	Unique
TCGA-CC-A1HT_2_230272173_G_T	LIHC	DNER	2	230272173	230272173	Intron	SNP	G	T	11	61	0.152778	7	0,0,0,0,0,0,0,0,0,0,0,0,0,0,0,0,0,0,0,0,0,0,0,0,0,0,0,0,0,0,0,0,0,0,0,0,0,0,0,0,0,0,0,3,0,0,0,0,0,0,0	1	3ss	-	230272185	GCACGTGTGTATACACTCACCCA	GCACGTGTGTATACACTCACCCA	-7.54	-7.54	Unique
TCGA-EE-A2M5_18_43310265_G_A	SKCM	SLC14A1	18	43310265	43310265	5'UTR	SNP	G	A	29	13	0.3095	12	0,0,0,0,0,0,0,0,0,0,0,0,0,0,0,0,0,0,0,0,0,0,0,0,0,0,0,0,0,0,0,0,0,0,0,0	0.517	3ss	+	43310267	TCTGTCCTTCCCTCAAGGAGCCA	TCTGTCCTTCCCTCAAGAAGCCA	-13.23	1.77	Genome Research, 2018; Nature, 2020
