# Supplementary material for: Discovery of driver non-coding splice-site-creating mutations in cancer
Source: Nat Commun. 2020 Nov 4;11:5573. doi: 10.1038/s41467-020-19307-6 (PMC7642382; doi:10.1038/s41467-020-19307-6)
Supplement: Supplementary file 7 — Source Data [file 41467_2020_19307_MOESM7_ESM.xlsx]

## Sheet: Figure1
	Fig. 1a				Fig. 1b (80% power)			Fig. 1b (90% power)			Fig. 1b (95% power)
	Mixture Read Fraction	Sensitivity	Coverage-Mutation Junction distance		JAF	Read Depth		JAF	Read Depth		JAF	Read Depth
	0.15	0.494318	100X-30bps		0.051	295194		0.051	409749		0.051	518999
	0.1	0.102273	100X-30bps		0.052	74262.3		0.052	103270		0.052	130955
	0.25	0.835227	100X-30bps		0.053	33209.9		0.053	46265.5		0.053	58734.3
	0.2	0.767045	100X-30bps		0.054	18794.6		0.054	26229.6		0.054	33335.3
	0.35	0.943182	100X-30bps		0.055	12101		0.055	16917.4		0.055	21523.6
	0.3	0.863636	100X-30bps		0.056	8453.38		0.056	11838.1		0.056	15077.4
	0.45	0.948864	100X-30bps		0.057	6247.03		0.057	8763.05		0.057	11172.5
	0.4	0.926136	100X-30bps		0.058	4810.53		0.058	6759.12		0.058	8626.4
	0.5	0.948864	100X-30bps		0.059	3822.59		0.059	5379.72		0.059	6872.82
	0.1	0.12381	100X-20bps		0.06	3113.73		0.06	4389.1		0.06	5612.79
	0.15	0.447619	100X-20bps		0.061	2587.64		0.061	3653.24		0.061	4676.29
	0.2	0.742857	100X-20bps		0.062	2186.26		0.062	3091.35		0.062	3960.82
	0.25	0.819048	100X-20bps		0.063	1872.95		0.063	2652.35		0.063	3401.52
	0.3	0.828571	100X-20bps		0.064	1623.58		0.064	2302.65		0.064	2955.77
	0.35	0.942857	100X-20bps		0.065	1421.8		0.065	2019.44		0.065	2594.57
	0.4	0.914286	100X-20bps		0.066	1256.15		0.066	1786.76		0.066	2297.67
	0.45	0.952381	100X-20bps		0.067	1118.46		0.067	1593.17		0.067	2050.52
	0.5	0.961905	100X-20bps		0.068	1002.73		0.068	1430.33		0.068	1842.51
	0.15	0.892045	200X-30bps		0.069	904.493		0.069	1291.99		0.069	1665.72
	0.1	0.721591	200X-30bps		0.07	820.373		0.07	1173.43		0.07	1514.13
	0.25	0.954545	200X-30bps		0.071	747.768		0.071	1071.02		0.071	1383.12
	0.2	0.9375	200X-30bps		0.072	684.653		0.072	981.922		0.072	1269.08
	0.35	0.954545	200X-30bps		0.073	629.43		0.073	903.902		0.073	1169.18
	0.3	0.954545	200X-30bps		0.074	580.824		0.074	835.177		0.074	1081.13
	0.45	0.965909	200X-30bps		0.075	537.81		0.075	774.309		0.075	1003.11
	0.4	0.960227	200X-30bps		0.076	499.553		0.076	720.132		0.076	933.635
	0.5	0.965909	200X-30bps		0.077	465.371		0.077	671.686		0.077	871.479
	0.1	0.733333	200X-20bps		0.078	434.698		0.078	628.181		0.078	815.636
	0.15	0.87619	200X-20bps		0.079	407.065		0.079	588.958		0.079	765.266
	0.2	0.933333	200X-20bps		0.08	382.08		0.08	553.464		0.08	719.664
	0.25	0.961905	200X-20bps		0.081	359.409		0.081	521.236		0.081	678.238
	0.3	0.961905	200X-20bps		0.082	338.774		0.082	491.878		0.082	640.484
	0.35	0.952381	200X-20bps		0.083	319.933		0.083	465.054		0.083	605.974
	0.4	0.971429	200X-20bps		0.084	302.683		0.084	440.476		0.084	574.339
	0.45	0.971429	200X-20bps		0.085	286.848		0.085	417.896		0.085	545.262
	0.5	0.961905	200X-20bps		0.086	272.273		0.086	397.1		0.086	518.471
					0.087	258.828		0.087	377.901		0.087	493.726
					0.088	246.397		0.088	360.137		0.088	470.821
					0.089	234.879		0.089	343.666		0.089	449.574
					0.09	224.185		0.09	328.363		0.09	429.825
					0.091	214.238		0.091	314.119		0.091	411.433
					0.092	204.968		0.092	300.835		0.092	394.275
					0.093	196.314		0.093	288.425		0.093	378.24
					0.094	188.223		0.094	276.814		0.094	363.23
					0.095	180.646		0.095	265.932		0.095	349.157
					0.096	173.538		0.096	255.719		0.096	335.943
					0.097	166.863		0.097	246.12		0.097	323.518
					0.098	160.584		0.098	237.084		0.098	311.818
					0.099	154.67		0.099	228.569		0.099	300.788
					0.1	149.094		0.1	220.534		0.1	290.375
					0.101	143.829		0.101	212.943		0.101	280.533
					0.102	138.852		0.102	205.762		0.102	271.22
					0.103	134.142		0.103	198.963		0.103	262.398
					0.104	129.681		0.104	192.517		0.104	254.032
					0.105	125.45		0.105	186.401		0.105	246.09
					0.106	121.434		0.106	180.591		0.106	238.544
					0.107	117.618		0.107	175.067		0.107	231.366
					0.108	113.988		0.108	169.811		0.108	224.532
					0.109	110.534		0.109	164.804		0.109	218.021
					0.11	107.242		0.11	160.03		0.11	211.811
					0.111	104.104		0.111	155.476		0.111	205.883
					0.112	101.109		0.112	151.127		0.112	200.221
					0.113	98.2482		0.113	146.971		0.113	194.808
					0.114	95.5142		0.114	142.996		0.114	189.63
					0.115	92.8993		0.115	139.192		0.115	184.672
					0.116	90.3964		0.116	135.549		0.116	179.921
					0.117	87.9991		0.117	132.057		0.117	175.367
					0.118	85.7014		0.118	128.708		0.118	170.998
					0.119	83.4977		0.119	125.495		0.119	166.803
					0.12	81.3829		0.12	122.409		0.12	162.774
					0.121	79.352		0.121	119.444		0.121	158.902
					0.122	77.4008		0.122	116.594		0.122	155.177
					0.123	75.5248		0.123	113.852		0.123	151.593
					0.124	73.7203		0.124	111.212		0.124	148.142
					0.125	71.9835		0.125	108.671		0.125	144.818
					0.126	70.3111		0.126	106.222		0.126	141.614
					0.127	68.6997		0.127	103.861		0.127	138.524
					0.128	67.1464		0.128	101.584		0.128	135.542
					0.129	65.6484		0.129	99.3871		0.129	132.665
					0.13	64.203		0.13	97.2659		0.13	129.886
					0.131	62.8077		0.131	95.2171		0.131	127.2
					0.132	61.4602		0.132	93.2373		0.132	124.605
					0.133	60.1582		0.133	91.3234		0.133	122.094
					0.134	58.8997		0.134	89.4723		0.134	119.666
					0.135	57.6826		0.135	87.6813		0.135	117.316
					0.136	56.5053		0.136	85.9477		0.136	115.04
					0.137	55.3658		0.137	84.269		0.137	112.835
					0.138	54.2625		0.138	82.6429		0.138	110.699
					0.139	53.194		0.139	81.067		0.139	108.628
					0.14	52.1587		0.14	79.5392		0.14	106.62
					0.141	51.1551		0.141	78.0576		0.141	104.672
					0.142	50.1821		0.142	76.6203		0.142	102.781
					0.143	49.2382		0.143	75.2253		0.143	100.946
					0.144	48.3224		0.144	73.8712		0.144	99.1639
					0.145	47.4335		0.145	72.5561		0.145	97.4326
					0.146	46.5705		0.146	71.2785		0.146	95.7501
					0.147	45.7322		0.147	70.0371		0.147	94.1147
					0.148	44.9178		0.148	68.8303		0.148	92.5246
					0.149	44.1263		0.149	67.6569		0.149	90.9779
					0.15	43.3569		0.15	66.5156		0.15	89.473
					0.151	42.6086		0.151	65.4052		0.151	88.0085
					0.152	41.8808		0.152	64.3245		0.152	86.5828
					0.153	41.1726		0.153	63.2725		0.153	85.1945
					0.154	40.4834		0.154	62.2481		0.154	83.8422
					0.155	39.8124		0.155	61.2504		0.155	82.5247
					0.156	39.159		0.156	60.2783		0.156	81.2407
					0.157	38.5226		0.157	59.3309		0.157	79.9891
					0.158	37.9025		0.158	58.4075		0.158	78.7686
					0.159	37.2982		0.159	57.5072		0.159	77.5784
					0.16	36.7091		0.16	56.6291		0.16	76.4172
					0.161	36.1348		0.161	55.7725		0.161	75.2842
					0.162	35.5746		0.162	54.9367		0.162	74.1784
					0.163	35.0282		0.163	54.1211		0.163	73.0989
					0.164	34.4951		0.164	53.3249		0.164	72.0448
					0.165	33.9748		0.165	52.5474		0.165	71.0153
					0.166	33.4669		0.166	51.7882		0.166	70.0096
					0.167	32.9711		0.167	51.0466		0.167	69.0269
					0.168	32.4868		0.168	50.322		0.168	68.0666
					0.169	32.0138		0.169	49.6139		0.169	67.1279
					0.17	31.5517		0.17	48.9218		0.17	66.2101
					0.171	31.1002		0.171	48.2452		0.171	65.3127
					0.172	30.6588		0.172	47.5836		0.172	64.4349
					0.173	30.2274		0.173	46.9365		0.173	63.5761
					0.174	29.8056		0.174	46.3036		0.174	62.7359
					0.175	29.393		0.175	45.6843		0.175	61.9136
					0.176	28.9895		0.176	45.0784		0.176	61.1088
					0.177	28.5948		0.177	44.4853		0.177	60.3208
					0.178	28.2086		0.178	43.9047		0.178	59.5493
					0.179	27.8306		0.179	43.3362		0.179	58.7937
					0.18	27.4606		0.18	42.7796		0.18	58.0536
					0.181	27.0984		0.181	42.2344		0.181	57.3285
					0.182	26.7437		0.182	41.7003		0.182	56.6181
					0.183	26.3964		0.183	41.1771		0.183	55.9218
					0.184	26.0562		0.184	40.6643		0.184	55.2394
					0.185	25.7229		0.185	40.1618		0.185	54.5704
					0.186	25.3963		0.186	39.6692		0.186	53.9145
					0.187	25.0763		0.187	39.1863		0.187	53.2712
					0.188	24.7627		0.188	38.7128		0.188	52.6404
					0.189	24.4553		0.189	38.2485		0.189	52.0216
					0.19	24.1539		0.19	37.793		0.19	51.4145
					0.191	23.8583		0.191	37.3463		0.191	50.8188
					0.192	23.5685		0.192	36.9079		0.192	50.2342
					0.193	23.2842		0.193	36.4778		0.193	49.6605
					0.194	23.0053		0.194	36.0557		0.194	49.0973
					0.195	22.7317		0.195	35.6414		0.195	48.5443
					0.196	22.4632		0.196	35.2347		0.196	48.0014
					0.197	22.1998		0.197	34.8354		0.197	47.4683
					0.198	21.9412		0.198	34.4434		0.198	46.9446
					0.199	21.6873		0.199	34.0583		0.199	46.4303
					0.2	21.4381		0.2	33.6802		0.2	45.925
					0.201	21.1934		0.201	33.3087		0.201	45.4285
					0.202	20.9531		0.202	32.9438		0.202	44.9406
					0.203	20.7171		0.203	32.5852		0.203	44.4612
					0.204	20.4852		0.204	32.2329		0.204	43.9899
					0.205	20.2575		0.205	31.8866		0.205	43.5267
					0.206	20.0337		0.206	31.5463		0.206	43.0712
					0.207	19.8138		0.207	31.2117		0.207	42.6235
					0.208	19.5978		0.208	30.8828		0.208	42.1831
					0.209	19.3854		0.209	30.5594		0.209	41.7501
					0.21	19.1766		0.21	30.2413		0.21	41.3241
					0.211	18.9714		0.211	29.9286		0.211	40.9051
					0.212	18.7697		0.212	29.621		0.212	40.4929
					0.213	18.5713		0.213	29.3184		0.213	40.0874
					0.214	18.3762		0.214	29.0207		0.214	39.6883
					0.215	18.1843		0.215	28.7278		0.215	39.2956
					0.216	17.9956		0.216	28.4396		0.216	38.9091
					0.217	17.8099		0.217	28.156		0.217	38.5286
					0.218	17.6272		0.218	27.8768		0.218	38.1541
					0.219	17.4475		0.219	27.6021		0.219	37.7854
					0.22	17.2707		0.22	27.3317		0.22	37.4223
					0.221	17.0967		0.221	27.0654		0.221	37.0649
					0.222	16.9254		0.222	26.8033		0.222	36.7128
					0.223	16.7568		0.223	26.5451		0.223	36.3661
					0.224	16.5908		0.224	26.2909		0.224	36.0246
					0.225	16.4274		0.225	26.0406		0.225	35.6882
					0.226	16.2666		0.226	25.794		0.226	35.3567
					0.227	16.1082		0.227	25.5511		0.227	35.0302
					0.228	15.9522		0.228	25.3119		0.228	34.7085
					0.229	15.7986		0.229	25.0761		0.229	34.3914
					0.23	15.6472		0.23	24.8439		0.23	34.0789
					0.231	15.4982		0.231	24.615		0.231	33.771
					0.232	15.3514		0.232	24.3894		0.232	33.4674
					0.233	15.2067		0.233	24.1671		0.233	33.1682
					0.234	15.0642		0.234	23.948		0.234	32.8732
					0.235	14.9237		0.235	23.7321		0.235	32.5823
					0.236	14.7854		0.236	23.5192		0.236	32.2956
					0.237	14.649		0.237	23.3093		0.237	32.0128
					0.238	14.5145		0.238	23.1023		0.238	31.7339
					0.239	14.382		0.239	22.8982		0.239	31.4589
					0.24	14.2514		0.24	22.697		0.24	31.1876
					0.241	14.1226		0.241	22.4985		0.241	30.92
					0.242	13.9957		0.242	22.3028		0.242	30.656
					0.243	13.8705		0.243	22.1097		0.243	30.3956
					0.244	13.747		0.244	21.9193		0.244	30.1387
					0.245	13.6253		0.245	21.7314		0.245	29.8852
					0.246	13.5052		0.246	21.5461		0.246	29.635
					0.247	13.3868		0.247	21.3632		0.247	29.3881
					0.248	13.27		0.248	21.1828		0.248	29.1445
					0.249	13.1548		0.249	21.0047		0.249	28.904
					0.25	13.0411		0.25	20.829		0.25	28.6667
					0.251	12.929		0.251	20.6556		0.251	28.4324
					0.252	12.8183		0.252	20.4844		0.252	28.2011
					0.253	12.7092		0.253	20.3154		0.253	27.9727
					0.254	12.6014		0.254	20.1487		0.254	27.7473
					0.255	12.4951		0.255	19.984		0.255	27.5247
					0.256	12.3902		0.256	19.8215		0.256	27.3049
					0.257	12.2866		0.257	19.661		0.257	27.0878
					0.258	12.1844		0.258	19.5025		0.258	26.8734
					0.259	12.0835		0.259	19.3461		0.259	26.6617
					0.26	11.9839		0.26	19.1915		0.26	26.4525
					0.261	11.8855		0.261	19.0389		0.261	26.246
					0.262	11.7884		0.262	18.8882		0.262	26.0419
					0.263	11.6925		0.263	18.7394		0.263	25.8403
					0.264	11.5979		0.264	18.5923		0.264	25.6412
					0.265	11.5044		0.265	18.4471		0.265	25.4444
					0.266	11.4121		0.266	18.3036		0.266	25.25
					0.267	11.3209		0.267	18.1618		0.267	25.0579
					0.268	11.2308		0.268	18.0217		0.268	24.868
					0.269	11.1418		0.269	17.8833		0.269	24.6804
					0.27	11.054		0.27	17.7466		0.27	24.495
					0.271	10.9672		0.271	17.6115		0.271	24.3117
					0.272	10.8814		0.272	17.4779		0.272	24.1306
					0.273	10.7967		0.273	17.3459		0.273	23.9515
					0.274	10.713		0.274	17.2155		0.274	23.7745
					0.275	10.6302		0.275	17.0866		0.275	23.5995
					0.276	10.5485		0.276	16.9591		0.276	23.4265
					0.277	10.4677		0.277	16.8331		0.277	23.2555
					0.278	10.3879		0.278	16.7086		0.278	23.0864
					0.279	10.309		0.279	16.5855		0.279	22.9192
					0.28	10.2311		0.28	16.4638		0.28	22.7538
					0.281	10.154		0.281	16.3434		0.281	22.5903
					0.282	10.0778		0.282	16.2244		0.282	22.4286
					0.283	10.0025		0.283	16.1067		0.283	22.2687
					0.284	9.92806		0.284	15.9904		0.284	22.1105
					0.285	9.85446		0.285	15.8753		0.285	21.9541
					0.286	9.78169		0.286	15.7615		0.286	21.7993
					0.287	9.70975		0.287	15.6489		0.287	21.6462
					0.288	9.63861		0.288	15.5376		0.288	21.4948
					0.289	9.56827		0.289	15.4275		0.289	21.345
					0.29	9.49871		0.29	15.3186		0.29	21.1967
					0.291	9.42992		0.291	15.2108		0.291	21.0501
					0.292	9.36189		0.292	15.1042		0.292	20.905
					0.293	9.29461		0.293	14.9988		0.293	20.7614
					0.294	9.22807		0.294	14.8944		0.294	20.6193
					0.295	9.16224		0.295	14.7912		0.295	20.4788
					0.296	9.09714		0.296	14.6891		0.296	20.3396
					0.297	9.03273		0.297	14.588		0.297	20.2019
					0.298	8.96902		0.298	14.488		0.298	20.0657
					0.299	8.90598		0.299	14.389		0.299	19.9308
					0.3	8.84362		0.3	14.2911		0.3	19.7973
					0.301	8.78193		0.301	14.1942		0.301	19.6651
					0.302	8.72088		0.302	14.0982		0.302	19.5343
					0.303	8.66048		0.303	14.0033		0.303	19.4048
					0.304	8.60071		0.304	13.9093		0.304	19.2766
					0.305	8.54156		0.305	13.8163		0.305	19.1497
					0.306	8.48303		0.306	13.7242		0.306	19.0241
					0.307	8.4251		0.307	13.633		0.307	18.8996
					0.308	8.36777		0.308	13.5428		0.308	18.7765
					0.309	8.31103		0.309	13.4534		0.309	18.6545
					0.31	8.25488		0.31	13.365		0.31	18.5337
					0.311	8.19929		0.311	13.2774		0.311	18.4141
					0.312	8.14426		0.312	13.1906		0.312	18.2957
					0.313	8.0898		0.313	13.1048		0.313	18.1784
					0.314	8.03588		0.314	13.0198		0.314	18.0622
					0.315	7.9825		0.315	12.9356		0.315	17.9472
					0.316	7.92965		0.316	12.8522		0.316	17.8332
					0.317	7.87733		0.317	12.7696		0.317	17.7203
					0.318	7.82553		0.318	12.6878		0.318	17.6085
					0.319	7.77423		0.319	12.6068		0.319	17.4978
					0.32	7.72345		0.32	12.5266		0.32	17.3881
					0.321	7.67316		0.321	12.4471		0.321	17.2794
					0.322	7.62336		0.322	12.3684		0.322	17.1717
					0.323	7.57404		0.323	12.2905		0.323	17.065
					0.324	7.5252		0.324	12.2132		0.324	16.9593
					0.325	7.47683		0.325	12.1367		0.325	16.8546
					0.326	7.42893		0.326	12.0609		0.326	16.7509
					0.327	7.38148		0.327	11.9858		0.327	16.6481
					0.328	7.33449		0.328	11.9114		0.328	16.5462
					0.329	7.28794		0.329	11.8377		0.329	16.4453
					0.33	7.24183		0.33	11.7647		0.33	16.3453
					0.331	7.19616		0.331	11.6923		0.331	16.2461
					0.332	7.15091		0.332	11.6206		0.332	16.1479
					0.333	7.10609		0.333	11.5496		0.333	16.0505
					0.334	7.06168		0.334	11.4792		0.334	15.954
					0.335	7.01769		0.335	11.4094		0.335	15.8584
					0.336	6.97411		0.336	11.3402		0.336	15.7636
					0.337	6.93092		0.337	11.2717		0.337	15.6696
					0.338	6.88814		0.338	11.2038		0.338	15.5765
					0.339	6.84574		0.339	11.1365		0.339	15.4842
					0.34	6.80373		0.34	11.0698		0.34	15.3926
					0.341	6.7621		0.341	11.0036		0.341	15.3019
					0.342	6.72085		0.342	10.9381		0.342	15.212
					0.343	6.67997		0.343	10.8731		0.343	15.1228
					0.344	6.63946		0.344	10.8087		0.344	15.0344
					0.345	6.5993		0.345	10.7449		0.345	14.9467
					0.346	6.55951		0.346	10.6816		0.346	14.8598
					0.347	6.52007		0.347	10.6188		0.347	14.7737
					0.348	6.48098		0.348	10.5566		0.348	14.6882
					0.349	6.44224		0.349	10.4949		0.349	14.6035
					0.35	6.40383		0.35	10.4338		0.35	14.5195
					0.351	6.36577		0.351	10.3731		0.351	14.4362
					0.352	6.32803		0.352	10.313		0.352	14.3536
					0.353	6.29062		0.353	10.2534		0.353	14.2717
					0.354	6.25354		0.354	10.1943		0.354	14.1904
					0.355	6.21678		0.355	10.1357		0.355	14.1098
					0.356	6.18033		0.356	10.0776		0.356	14.0299
					0.357	6.1442		0.357	10.0199		0.357	13.9507
					0.358	6.10837		0.358	9.96277		0.358	13.8721
					0.359	6.07285		0.359	9.90609		0.359	13.7941
					0.36	6.03763		0.36	9.84987		0.36	13.7167
					0.361	6.00271		0.361	9.79411		0.361	13.64
					0.362	5.96809		0.362	9.73881		0.362	13.5639
					0.363	5.93375		0.363	9.68396		0.363	13.4884
					0.364	5.89971		0.364	9.62955		0.364	13.4135
					0.365	5.86594		0.365	9.57559		0.365	13.3392
					0.366	5.83246		0.366	9.52206		0.366	13.2655
					0.367	5.79926		0.367	9.46896		0.367	13.1924
					0.368	5.76633		0.368	9.41629		0.368	13.1199
					0.369	5.73367		0.369	9.36404		0.369	13.0479
					0.37	5.70128		0.37	9.3122		0.37	12.9765
					0.371	5.66915		0.371	9.26078		0.371	12.9056
					0.372	5.63729		0.372	9.20977		0.372	12.8353
					0.373	5.60568		0.373	9.15915		0.373	12.7656
					0.374	5.57433		0.374	9.10894		0.374	12.6964
					0.375	5.54324		0.375	9.05911		0.375	12.6277
					0.376	5.51239		0.376	9.00968		0.376	12.5595
					0.377	5.4818		0.377	8.96063		0.377	12.4919
					0.378	5.45144		0.378	8.91196		0.378	12.4248
					0.379	5.42133		0.379	8.86367		0.379	12.3581
					0.38	5.39146		0.38	8.81575		0.38	12.292
					0.381	5.36182		0.381	8.7682		0.381	12.2264
					0.382	5.33242		0.382	8.72102		0.382	12.1613
					0.383	5.30325		0.383	8.67419		0.383	12.0967
					0.384	5.27431		0.384	8.62772		0.384	12.0326
					0.385	5.2456		0.385	8.5816		0.385	11.9689
					0.386	5.21711		0.386	8.53583		0.386	11.9057
					0.387	5.18884		0.387	8.49041		0.387	11.843
					0.388	5.16079		0.388	8.44533		0.388	11.7807
					0.389	5.13295		0.389	8.40058		0.389	11.7189
					0.39	5.10533		0.39	8.35617		0.39	11.6576
					0.391	5.07792		0.391	8.31209		0.391	11.5967
					0.392	5.05073		0.392	8.26834		0.392	11.5362
					0.393	5.02374		0.393	8.22491		0.393	11.4762
					0.394	4.99695		0.394	8.1818		0.394	11.4166
					0.395	4.97037		0.395	8.139		0.395	11.3575
					0.396	4.94398		0.396	8.09652		0.396	11.2987
					0.397	4.9178		0.397	8.05435		0.397	11.2404
					0.398	4.89182		0.398	8.01249		0.398	11.1825
					0.399	4.86602		0.399	7.97093		0.399	11.1251
					0.4	4.84042		0.4	7.92968		0.4	11.068
					0.401	4.81501		0.401	7.88872		0.401	11.0113
					0.402	4.78979		0.402	7.84805		0.402	10.9551
					0.403	4.76476		0.403	7.80768		0.403	10.8992
					0.404	4.73991		0.404	7.76759		0.404	10.8438
					0.405	4.71524		0.405	7.72779		0.405	10.7887
					0.406	4.69076		0.406	7.68828		0.406	10.734
					0.407	4.66645		0.407	7.64904		0.407	10.6797
					0.408	4.64232		0.408	7.61008		0.408	10.6257
					0.409	4.61837		0.409	7.5714		0.409	10.5721
					0.41	4.59459		0.41	7.53298		0.41	10.5189
					0.411	4.57098		0.411	7.49484		0.411	10.4661
					0.412	4.54754		0.412	7.45696		0.412	10.4136
					0.413	4.52427		0.413	7.41935		0.413	10.3615
					0.414	4.50116		0.414	7.38199		0.414	10.3098
					0.415	4.47822		0.415	7.3449		0.415	10.2584
					0.416	4.45544		0.416	7.30806		0.416	10.2073
					0.417	4.43283		0.417	7.27147		0.417	10.1566
					0.418	4.41037		0.418	7.23514		0.418	10.1062
					0.419	4.38808		0.419	7.19905		0.419	10.0562
					0.42	4.36594		0.42	7.16321		0.42	10.0065
					0.421	4.34395		0.421	7.12761		0.421	9.95714
					0.422	4.32212		0.422	7.09226		0.422	9.9081
					0.423	4.30044		0.423	7.05714		0.423	9.85939
					0.424	4.27892		0.424	7.02226		0.424	9.81101
					0.425	4.25754		0.425	6.98761		0.425	9.76294
					0.426	4.23631		0.426	6.9532		0.426	9.71518
					0.427	4.21522		0.427	6.91901		0.427	9.66775
					0.428	4.19428		0.428	6.88506		0.428	9.62062
					0.429	4.17349		0.429	6.85133		0.429	9.5738
					0.43	4.15283		0.43	6.81782		0.43	9.52728
					0.431	4.13232		0.431	6.78454		0.431	9.48106
					0.432	4.11195		0.432	6.75147		0.432	9.43515
					0.433	4.09171		0.433	6.71862		0.433	9.38953
					0.434	4.07161		0.434	6.68599		0.434	9.3442
					0.435	4.05165		0.435	6.65356		0.435	9.29917
					0.436	4.03182		0.436	6.62135		0.436	9.25442
					0.437	4.01212		0.437	6.58935		0.437	9.20996
					0.438	3.99256		0.438	6.55756		0.438	9.16578
					0.439	3.97313		0.439	6.52597		0.439	9.12188
					0.44	3.95382		0.44	6.49459		0.44	9.07826
					0.441	3.93464		0.441	6.4634		0.441	9.03492
					0.442	3.91559		0.442	6.43242		0.442	8.99184
					0.443	3.89667		0.443	6.40164		0.443	8.94904
					0.444	3.87787		0.444	6.37105		0.444	8.9065
					0.445	3.85919		0.445	6.34065		0.445	8.86423
					0.446	3.84064		0.446	6.31045		0.446	8.82223
					0.447	3.8222		0.447	6.28044		0.447	8.78048
					0.448	3.80389		0.448	6.25061		0.448	8.73899
					0.449	3.7857		0.449	6.22098		0.449	8.69776
					0.45	3.76762		0.45	6.19153		0.45	8.65679
					0.451	3.74966		0.451	6.16226		0.451	8.61606
					0.452	3.73181		0.452	6.13318		0.452	8.57558
					0.453	3.71408		0.453	6.10428		0.453	8.53535
					0.454	3.69647		0.454	6.07556		0.454	8.49537
					0.455	3.67896		0.455	6.04701		0.455	8.45562
					0.456	3.66157		0.456	6.01864		0.456	8.41612
					0.457	3.64428		0.457	5.99045		0.457	8.37686
					0.458	3.62711		0.458	5.96242		0.458	8.33783
					0.459	3.61005		0.459	5.93457		0.459	8.29904
					0.46	3.59309		0.46	5.90689		0.46	8.26048
					0.461	3.57624		0.461	5.87938		0.461	8.22215
					0.462	3.55949		0.462	5.85204		0.462	8.18405
					0.463	3.54285		0.463	5.82486		0.463	8.14618
					0.464	3.52632		0.464	5.79784		0.464	8.10853
					0.465	3.50988		0.465	5.77099		0.465	8.0711
					0.466	3.49355		0.466	5.7443		0.466	8.03389
					0.467	3.47732		0.467	5.71776		0.467	7.99691
					0.468	3.46119		0.468	5.69139		0.468	7.96014
					0.469	3.44516		0.469	5.66517		0.469	7.92358
					0.47	3.42922		0.47	5.63911		0.47	7.88724
					0.471	3.41339		0.471	5.61321		0.471	7.85111
					0.472	3.39765		0.472	5.58746		0.472	7.81519
					0.473	3.382		0.473	5.56185		0.473	7.77948
					0.474	3.36646		0.474	5.5364		0.474	7.74397
					0.475	3.351		0.475	5.5111		0.475	7.70867
					0.476	3.33564		0.476	5.48595		0.476	7.67357
					0.477	3.32037		0.477	5.46094		0.477	7.63867
					0.478	3.3052		0.478	5.43608		0.478	7.60397
					0.479	3.29011		0.479	5.41137		0.479	7.56947
					0.48	3.27512		0.48	5.3868		0.48	7.53517
					0.481	3.26021		0.481	5.36236		0.481	7.50106
					0.482	3.2454		0.482	5.33807		0.482	7.46714
					0.483	3.23067		0.483	5.31392		0.483	7.43342
					0.484	3.21603		0.484	5.28991		0.484	7.39988
					0.485	3.20147		0.485	5.26604		0.485	7.36654
					0.486	3.187		0.486	5.2423		0.486	7.33338
					0.487	3.17262		0.487	5.2187		0.487	7.3004
					0.488	3.15832		0.488	5.19523		0.488	7.26761
					0.489	3.1441		0.489	5.17189		0.489	7.235
					0.49	3.12997		0.49	5.14869		0.49	7.20257
					0.491	3.11592		0.491	5.12561		0.491	7.17033
					0.492	3.10195		0.492	5.10267		0.492	7.13826
					0.493	3.08806		0.493	5.07985		0.493	7.10636
					0.494	3.07425		0.494	5.05716		0.494	7.07464
					0.495	3.06052		0.495	5.0346		0.495	7.0431
					0.496	3.04687		0.496	5.01217		0.496	7.01173
					0.497	3.0333		0.497	4.98986		0.497	6.98053
					0.498	3.01981		0.498	4.96767		0.498	6.94949
					0.499	3.00639		0.499	4.9456		0.499	6.91863
					0.5	2.99305		0.5	4.92366		0.5	6.88794
					0.501	2.97978		0.501	4.90184		0.501	6.8574
					0.502	2.9666		0.502	4.88013		0.502	6.82704
					0.503	2.95348		0.503	4.85855		0.503	6.79684
					0.504	2.94044		0.504	4.83708		0.504	6.7668
					0.505	2.92747		0.505	4.81573		0.505	6.73691
					0.506	2.91458		0.506	4.7945		0.506	6.70719
					0.507	2.90175		0.507	4.77338		0.507	6.67763
					0.508	2.889		0.508	4.75238		0.508	6.64822
					0.509	2.87632		0.509	4.73149		0.509	6.61897
					0.51	2.86371		0.51	4.71071		0.51	6.58988
					0.511	2.85117		0.511	4.69004		0.511	6.56094
					0.512	2.8387		0.512	4.66948		0.512	6.53215
					0.513	2.8263		0.513	4.64904		0.513	6.50351
					0.514	2.81397		0.514	4.6287		0.514	6.47502
					0.515	2.8017		0.515	4.60847		0.515	6.44668
					0.516	2.7895		0.516	4.58834		0.516	6.41848
					0.517	2.77737		0.517	4.56833		0.517	6.39044
					0.518	2.76531		0.518	4.54842		0.518	6.36254
					0.519	2.75331		0.519	4.52861		0.519	6.33478
					0.52	2.74137		0.52	4.50891		0.52	6.30716
					0.521	2.7295		0.521	4.48931		0.521	6.27969
					0.522	2.7177		0.522	4.46982		0.522	6.25236
					0.523	2.70595		0.523	4.45042		0.523	6.22517
					0.524	2.69428		0.524	4.43113		0.524	6.19812
					0.525	2.68266		0.525	4.41194		0.525	6.1712
					0.526	2.6711		0.526	4.39284		0.526	6.14443
					0.527	2.65961		0.527	4.37385		0.527	6.11779
					0.528	2.64818		0.528	4.35495		0.528	6.09128
					0.529	2.63681		0.529	4.33615		0.529	6.06491
					0.53	2.6255		0.53	4.31745		0.53	6.03867
					0.531	2.61425		0.531	4.29884		0.531	6.01256
					0.532	2.60306		0.532	4.28033		0.532	5.98658
					0.533	2.59192		0.533	4.26191		0.533	5.96074
					0.534	2.58085		0.534	4.24358		0.534	5.93502
					0.535	2.56983		0.535	4.22535		0.535	5.90943
					0.536	2.55888		0.536	4.20721		0.536	5.88397
					0.537	2.54798		0.537	4.18916		0.537	5.85863
					0.538	2.53713		0.538	4.17121		0.538	5.83342
					0.539	2.52634		0.539	4.15334		0.539	5.80833
					0.54	2.51561		0.54	4.13556		0.54	5.78337
					0.541	2.50493		0.541	4.11788		0.541	5.75853
					0.542	2.49431		0.542	4.10028		0.542	5.73381
					0.543	2.48375		0.543	4.08276		0.543	5.70921
					0.544	2.47323		0.544	4.06534		0.544	5.68474
					0.545	2.46278		0.545	4.048		0.545	5.66038
					0.546	2.45237		0.546	4.03075		0.546	5.63614
					0.547	2.44202		0.547	4.01358		0.547	5.61201
					0.548	2.43172		0.548	3.99649		0.548	5.58801
					0.549	2.42147		0.549	3.9795		0.549	5.56412
					0.55	2.41128		0.55	3.96258		0.55	5.54034
					0.551	2.40113		0.551	3.94575		0.551	5.51668
					0.552	2.39104		0.552	3.92899		0.552	5.49313
					0.553	2.381		0.553	3.91232		0.553	5.4697
					0.554	2.37101		0.554	3.89574		0.554	5.44638
					0.555	2.36106		0.555	3.87923		0.555	5.42316
					0.556	2.35117		0.556	3.8628		0.556	5.40006
					0.557	2.34133		0.557	3.84645		0.557	5.37707
					0.558	2.33154		0.558	3.83018		0.558	5.35419
					0.559	2.32179		0.559	3.81399		0.559	5.33141
					0.56	2.3121		0.56	3.79787		0.56	5.30874
					0.561	2.30245		0.561	3.78184		0.561	5.28618
					0.562	2.29285		0.562	3.76587		0.562	5.26372
					0.563	2.28329		0.563	3.74999		0.563	5.24137
					0.564	2.27379		0.564	3.73418		0.564	5.21912
					0.565	2.26433		0.565	3.71844		0.565	5.19698
					0.566	2.25491		0.566	3.70278		0.566	5.17494
					0.567	2.24554		0.567	3.6872		0.567	5.153
					0.568	2.23622		0.568	3.67169		0.568	5.13116
					0.569	2.22694		0.569	3.65625		0.569	5.10943
					0.57	2.21771		0.57	3.64088		0.57	5.08779
					0.571	2.20852		0.571	3.62558		0.571	5.06626
					0.572	2.19938		0.572	3.61036		0.572	5.04482
					0.573	2.19028		0.573	3.5952		0.573	5.02348
					0.574	2.18123		0.574	3.58012		0.574	5.00224
					0.575	2.17221		0.575	3.56511		0.575	4.98109
					0.576	2.16324		0.576	3.55016		0.576	4.96004
					0.577	2.15432		0.577	3.53529		0.577	4.93909
					0.578	2.14543		0.578	3.52048		0.578	4.91823
					0.579	2.13659		0.579	3.50575		0.579	4.89746
					0.58	2.12779		0.58	3.49108		0.58	4.87679
					0.581	2.11903		0.581	3.47647		0.581	4.85621
					0.582	2.11032		0.582	3.46194		0.582	4.83573
					0.583	2.10164		0.583	3.44747		0.583	4.81533
					0.584	2.09301		0.584	3.43306		0.584	4.79503
					0.585	2.08441		0.585	3.41872		0.585	4.77481
					0.586	2.07586		0.586	3.40445		0.586	4.75469
					0.587	2.06734		0.587	3.39024		0.587	4.73466
					0.588	2.05887		0.588	3.37609		0.588	4.71471
					0.589	2.05043		0.589	3.36201		0.589	4.69486
					0.59	2.04204		0.59	3.34799		0.59	4.67509
					0.591	2.03368		0.591	3.33404		0.591	4.6554
					0.592	2.02536		0.592	3.32014		0.592	4.63581
					0.593	2.01708		0.593	3.30631		0.593	4.6163
					0.594	2.00884		0.594	3.29254		0.594	4.59687
					0.595	2.00064		0.595	3.27883		0.595	4.57753
					0.596	1.99247		0.596	3.26518		0.596	4.55828
					0.597	1.98434		0.597	3.2516		0.597	4.53911
					0.598	1.97625		0.598	3.23807		0.598	4.52002
					0.599	1.96819		0.599	3.2246		0.599	4.50101
					0.6	1.96017		0.6	3.21119		0.6	4.48209
					0.601	1.95219		0.601	3.19784		0.601	4.46324
					0.602	1.94424		0.602	3.18455		0.602	4.44448
					0.603	1.93633		0.603	3.17132		0.603	4.4258
					0.604	1.92846		0.604	3.15814		0.604	4.4072
					0.605	1.92062		0.605	3.14502		0.605	4.38868
					0.606	1.91281		0.606	3.13196		0.606	4.37023
					0.607	1.90504		0.607	3.11895		0.607	4.35187
					0.608	1.89731		0.608	3.106		0.608	4.33358
					0.609	1.88961		0.609	3.09311		0.609	4.31537
					0.61	1.88194		0.61	3.08027		0.61	4.29724
					0.611	1.87431		0.611	3.06749		0.611	4.27919
					0.612	1.86671		0.612	3.05476		0.612	4.26121
					0.613	1.85914		0.613	3.04209		0.613	4.2433
					0.614	1.85161		0.614	3.02947		0.614	4.22547
					0.615	1.84411		0.615	3.0169		0.615	4.20772
					0.616	1.83665		0.616	3.00439		0.616	4.19004
					0.617	1.82921		0.617	2.99193		0.617	4.17243
					0.618	1.82181		0.618	2.97952		0.618	4.1549
					0.619	1.81445		0.619	2.96717		0.619	4.13744
					0.62	1.80711		0.62	2.95487		0.62	4.12005
					0.621	1.79981		0.621	2.94261		0.621	4.10273
					0.622	1.79253		0.622	2.93041		0.622	4.08548
					0.623	1.78529		0.623	2.91827		0.623	4.06831
					0.624	1.77808		0.624	2.90617		0.624	4.05121
					0.625	1.7709		0.625	2.89412		0.625	4.03417
					0.626	1.76375		0.626	2.88212		0.626	4.01721
					0.627	1.75664		0.627	2.87018		0.627	4.00031
					0.628	1.74955		0.628	2.85828		0.628	3.98348
					0.629	1.74249		0.629	2.84643		0.629	3.96673
					0.63	1.73547		0.63	2.83463		0.63	3.95004
					0.631	1.72847		0.631	2.82288		0.631	3.93341
					0.632	1.7215		0.632	2.81118		0.632	3.91686
					0.633	1.71456		0.633	2.79952		0.633	3.90037
					0.634	1.70766		0.634	2.78791		0.634	3.88395
					0.635	1.70078		0.635	2.77635		0.635	3.86759
					0.636	1.69393		0.636	2.76484		0.636	3.8513
					0.637	1.6871		0.637	2.75337		0.637	3.83507
					0.638	1.68031		0.638	2.74195		0.638	3.81891
					0.639	1.67355		0.639	2.73058		0.639	3.80281
					0.64	1.66681		0.64	2.71925		0.64	3.78678
					0.641	1.6601		0.641	2.70797		0.641	3.77081
					0.642	1.65342		0.642	2.69674		0.642	3.7549
					0.643	1.64677		0.643	2.68554		0.643	3.73906
					0.644	1.64014		0.644	2.6744		0.644	3.72328
					0.645	1.63354		0.645	2.6633		0.645	3.70756
					0.646	1.62697		0.646	2.65224		0.646	3.6919
					0.647	1.62043		0.647	2.64122		0.647	3.6763
					0.648	1.61391		0.648	2.63025		0.648	3.66077
					0.649	1.60742		0.649	2.61933		0.649	3.64529
					0.65	1.60096		0.65	2.60844		0.65	3.62988
					0.651	1.59452		0.651	2.5976		0.651	3.61452
					0.652	1.58811		0.652	2.5868		0.652	3.59923
					0.653	1.58172		0.653	2.57605		0.653	3.58399
					0.654	1.57536		0.654	2.56534		0.654	3.56881
					0.655	1.56903		0.655	2.55467		0.655	3.55369
					0.656	1.56272		0.656	2.54404		0.656	3.53863
					0.657	1.55644		0.657	2.53345		0.657	3.52363
					0.658	1.55018		0.658	2.5229		0.658	3.50868
					0.659	1.54395		0.659	2.51239		0.659	3.49379
					0.66	1.53774		0.66	2.50193		0.66	3.47896
					0.661	1.53156		0.661	2.4915		0.661	3.46418
					0.662	1.5254		0.662	2.48112		0.662	3.44946
					0.663	1.51927		0.663	2.47077		0.663	3.4348
					0.664	1.51316		0.664	2.46047		0.664	3.42019
					0.665	1.50707		0.665	2.4502		0.665	3.40564
					0.666	1.50101		0.666	2.43998		0.666	3.39114
					0.667	1.49497		0.667	2.42979		0.667	3.37669
					0.668	1.48896		0.668	2.41964		0.668	3.3623
					0.669	1.48297		0.669	2.40953		0.669	3.34797
					0.67	1.477		0.67	2.39946		0.67	3.33368
					0.671	1.47106		0.671	2.38943		0.671	3.31945
					0.672	1.46514		0.672	2.37943		0.672	3.30528
					0.673	1.45924		0.673	2.36947		0.673	3.29115
					0.674	1.45337		0.674	2.35955		0.674	3.27708
					0.675	1.44751		0.675	2.34967		0.675	3.26306
					0.676	1.44169		0.676	2.33982		0.676	3.24909
					0.677	1.43588		0.677	2.33001		0.677	3.23517
					0.678	1.43009		0.678	2.32024		0.678	3.22131
					0.679	1.42433		0.679	2.3105		0.679	3.20749
					0.68	1.41859		0.68	2.3008		0.68	3.19372
					0.681	1.41287		0.681	2.29114		0.681	3.18001
					0.682	1.40718		0.682	2.28151		0.682	3.16634
					0.683	1.4015		0.683	2.27192		0.683	3.15273
					0.684	1.39585		0.684	2.26236		0.684	3.13916
					0.685	1.39022		0.685	2.25283		0.685	3.12565
					0.686	1.38461		0.686	2.24335		0.686	3.11218
					0.687	1.37902		0.687	2.23389		0.687	3.09876
					0.688	1.37345		0.688	2.22447		0.688	3.08539
					0.689	1.3679		0.689	2.21509		0.689	3.07206
					0.69	1.36238		0.69	2.20574		0.69	3.05879
					0.691	1.35687		0.691	2.19642		0.691	3.04556
					0.692	1.35139		0.692	2.18714		0.692	3.03238
					0.693	1.34592		0.693	2.17789		0.693	3.01924
					0.694	1.34048		0.694	2.16867		0.694	3.00615
					0.695	1.33505		0.695	2.15949		0.695	2.99311
					0.696	1.32965		0.696	2.15034		0.696	2.98012
					0.697	1.32426		0.697	2.14122		0.697	2.96717
					0.698	1.3189		0.698	2.13214		0.698	2.95426
					0.699	1.31355		0.699	2.12309		0.699	2.9414
					0.7	1.30823		0.7	2.11407		0.7	2.92859
					0.701	1.30292		0.701	2.10508		0.701	2.91582
					0.702	1.29764		0.702	2.09612		0.702	2.9031
					0.703	1.29237		0.703	2.0872		0.703	2.89042
					0.704	1.28712		0.704	2.07831		0.704	2.87778
					0.705	1.28189		0.705	2.06944		0.705	2.86519
					0.706	1.27668		0.706	2.06061		0.706	2.85264
					0.707	1.27149		0.707	2.05181		0.707	2.84013
					0.708	1.26632		0.708	2.04304		0.708	2.82767
					0.709	1.26116		0.709	2.03431		0.709	2.81525
					0.71	1.25603		0.71	2.0256		0.71	2.80287
					0.711	1.25091		0.711	2.01692		0.711	2.79054
					0.712	1.24581		0.712	2.00827		0.712	2.77825
					0.713	1.24073		0.713	1.99965		0.713	2.766
					0.714	1.23567		0.714	1.99106		0.714	2.75379
					0.715	1.23062		0.715	1.98251		0.715	2.74162
					0.716	1.2256		0.716	1.97398		0.716	2.72949
					0.717	1.22059		0.717	1.96548		0.717	2.71741
					0.718	1.2156		0.718	1.95701		0.718	2.70536
					0.719	1.21062		0.719	1.94856		0.719	2.69336
					0.72	1.20566		0.72	1.94015		0.72	2.68139
					0.721	1.20073		0.721	1.93176		0.721	2.66947
					0.722	1.1958		0.722	1.92341		0.722	2.65759
					0.723	1.1909		0.723	1.91508		0.723	2.64574
					0.724	1.18601		0.724	1.90678		0.724	2.63394
					0.725	1.18114		0.725	1.89851		0.725	2.62217
					0.726	1.17628		0.726	1.89026		0.726	2.61044
					0.727	1.17145		0.727	1.88205		0.727	2.59876
					0.728	1.16663		0.728	1.87386		0.728	2.58711
					0.729	1.16182		0.729	1.86569		0.729	2.57549
					0.73	1.15703		0.73	1.85756		0.73	2.56392
					0.731	1.15226		0.731	1.84945		0.731	2.55238
					0.732	1.14751		0.732	1.84137		0.732	2.54089
					0.733	1.14277		0.733	1.83331		0.733	2.52943
					0.734	1.13804		0.734	1.82529		0.734	2.518
					0.735	1.13334		0.735	1.81728		0.735	2.50662
					0.736	1.12865		0.736	1.80931		0.736	2.49527
					0.737	1.12397		0.737	1.80136		0.737	2.48396
					0.738	1.11931		0.738	1.79344		0.738	2.47268
					0.739	1.11467		0.739	1.78554		0.739	2.46144
					0.74	1.11004		0.74	1.77767		0.74	2.45024
					0.741	1.10542		0.741	1.76982		0.741	2.43907
					0.742	1.10083		0.742	1.762		0.742	2.42794
					0.743	1.09624		0.743	1.7542		0.743	2.41684
					0.744	1.09167		0.744	1.74643		0.744	2.40578
					0.745	1.08712		0.745	1.73869		0.745	2.39475
					0.746	1.08258		0.746	1.73097		0.746	2.38376
					0.747	1.07806		0.747	1.72327		0.747	2.3728
					0.748	1.07355		0.748	1.7156		0.748	2.36188
					0.749	1.06906		0.749	1.70795		0.749	2.35099
					0.75	1.06458		0.75	1.70033		0.75	2.34014
					0.751	1.06012		0.751	1.69273		0.751	2.32932
					0.752	1.05567		0.752	1.68515		0.752	2.31853
					0.753	1.05123		0.753	1.6776		0.753	2.30778
					0.754	1.04681		0.754	1.67007		0.754	2.29706
					0.755	1.04241		0.755	1.66257		0.755	2.28637
					0.756	1.03801		0.756	1.65509		0.756	2.27572
					0.757	1.03363		0.757	1.64763		0.757	2.2651
					0.758	1.02927		0.758	1.64019		0.758	2.25451
					0.759	1.02492		0.759	1.63278		0.759	2.24395
					0.76	1.02058		0.76	1.62539		0.76	2.23343
					0.761	1.01626		0.761	1.61803		0.761	2.22294
					0.762	1.01195		0.762	1.61069		0.762	2.21248
					0.763	1.00765		0.763	1.60337		0.763	2.20205
					0.764	1.00337		0.764	1.59607		0.764	2.19166
								0.765	1.58879		0.765	2.18129
								0.766	1.58154		0.766	2.17096
								0.767	1.57431		0.767	2.16066
								0.768	1.5671		0.768	2.15038
								0.769	1.55991		0.769	2.14014
								0.77	1.55274		0.77	2.12993
								0.771	1.5456		0.771	2.11975
								0.772	1.53847		0.772	2.1096
								0.773	1.53137		0.773	2.09948
								0.774	1.52429		0.774	2.08939
								0.775	1.51723		0.775	2.07933
								0.776	1.51019		0.776	2.0693
								0.777	1.50317		0.777	2.0593
								0.778	1.49617		0.778	2.04933
								0.779	1.4892		0.779	2.03939
								0.78	1.48224		0.78	2.02947
								0.781	1.4753		0.781	2.01959
								0.782	1.46839		0.782	2.00973
								0.783	1.46149		0.783	1.9999
								0.784	1.45461		0.784	1.9901
								0.785	1.44776		0.785	1.98033
								0.786	1.44092		0.786	1.97058
								0.787	1.4341		0.787	1.96087
								0.788	1.4273		0.788	1.95118
								0.789	1.42053		0.789	1.94151
								0.79	1.41377		0.79	1.93188
								0.791	1.40703		0.791	1.92227
								0.792	1.4003		0.792	1.91269
								0.793	1.3936		0.793	1.90314
								0.794	1.38692		0.794	1.89361
								0.795	1.38025		0.795	1.88411
								0.796	1.37361		0.796	1.87464
								0.797	1.36698		0.797	1.86519
								0.798	1.36037		0.798	1.85577
								0.799	1.35378		0.799	1.84637
								0.8	1.34721		0.8	1.837
								0.801	1.34065		0.801	1.82765
								0.802	1.33412		0.802	1.81833
								0.803	1.3276		0.803	1.80904
								0.804	1.32109		0.804	1.79977
								0.805	1.31461		0.805	1.79053
								0.806	1.30814		0.806	1.78131
								0.807	1.30169		0.807	1.77211
								0.808	1.29526		0.808	1.76294
								0.809	1.28885		0.809	1.7538
								0.81	1.28245		0.81	1.74467
								0.811	1.27607		0.811	1.73558
								0.812	1.26971		0.812	1.7265
								0.813	1.26336		0.813	1.71745
								0.814	1.25703		0.814	1.70843
								0.815	1.25071		0.815	1.69942
								0.816	1.24442		0.816	1.69044
								0.817	1.23814		0.817	1.68149
								0.818	1.23187		0.818	1.67256
								0.819	1.22562		0.819	1.66364
								0.82	1.21939		0.82	1.65476
								0.821	1.21317		0.821	1.64589
								0.822	1.20697		0.822	1.63705
								0.823	1.20078		0.823	1.62823
								0.824	1.19461		0.824	1.61943
								0.825	1.18846		0.825	1.61066
								0.826	1.18232		0.826	1.6019
								0.827	1.17619		0.827	1.59317
								0.828	1.17009		0.828	1.58446
								0.829	1.16399		0.829	1.57577
								0.83	1.15791		0.83	1.5671
								0.831	1.15185		0.831	1.55846
								0.832	1.1458		0.832	1.54983
								0.833	1.13976		0.833	1.54123
								0.834	1.13374		0.834	1.53264
								0.835	1.12774		0.835	1.52408
								0.836	1.12175		0.836	1.51554
								0.837	1.11577		0.837	1.50702
								0.838	1.1098		0.838	1.49851
								0.839	1.10386		0.839	1.49003
								0.84	1.09792		0.84	1.48157
								0.841	1.092		0.841	1.47313
								0.842	1.08609		0.842	1.46471
								0.843	1.0802		0.843	1.4563
								0.844	1.07431		0.844	1.44792
								0.845	1.06845		0.845	1.43956
								0.846	1.06259		0.846	1.43121
								0.847	1.05675		0.847	1.42288
								0.848	1.05092		0.848	1.41458
								0.849	1.04511		0.849	1.40629
								0.85	1.03931		0.85	1.39802
								0.851	1.03352		0.851	1.38976
								0.852	1.02774		0.852	1.38153
								0.853	1.02197		0.853	1.37331
								0.854	1.01622		0.854	1.36512
								0.855	1.01048		0.855	1.35694
								0.856	1.00476		0.856	1.34877
											0.857	1.34063
											0.858	1.3325
											0.859	1.32439
											0.86	1.3163
											0.861	1.30822
											0.862	1.30016
											0.863	1.29212
											0.864	1.28409
											0.865	1.27608
											0.866	1.26809
											0.867	1.26011
											0.868	1.25215
											0.869	1.2442
											0.87	1.23627
											0.871	1.22835
											0.872	1.22045
											0.873	1.21257
											0.874	1.2047
											0.875	1.19684
											0.876	1.189
											0.877	1.18117
											0.878	1.17336
											0.879	1.16556
											0.88	1.15778
											0.881	1.15001
											0.882	1.14225
											0.883	1.13451
											0.884	1.12678
											0.885	1.11906
											0.886	1.11136
											0.887	1.10367
											0.888	1.09599
											0.889	1.08832
											0.89	1.08067
											0.891	1.07302
											0.892	1.06539
											0.893	1.05778
											0.894	1.05017
											0.895	1.04257
											0.896	1.03499
											0.897	1.02742
											0.898	1.01985
											0.899	1.0123
											0.9	1.00476

## Sheet: Figure2
		Fig. 2a		Fig. 2b				Fig.. 2c
	nc-SCMs	Final Decision		Conventional Mutation Annotation	Splicing effect	Count		Type	Log length of Intron
	TCGA-A8-A09I_9_139734771_C_G	exon shrinkage		3UTR	complex event	2		Exon extension	3.10415
	TCGA-EI-6917_2_201753664_G_T	exon extension		3UTR	exon splitting	5		Exon extension	2.35603
	TCGA-F5-6814_14_23016450_T_G	new transcript		3UTR	fusion	1		Exon extension	3.65427
	TCGA-77-6843_16_19599543_G_T	new exon (last)		3UTR	new exon	9		Exon extension	2.4624
	TCGA-CV-6961_9_103060968_C_A	new exon (middle)		5Flank	exon extension	2		Exon extension	3.08672
	TCGA-60-2698_X_41008975_G_C	new exon (last)		5Flank	exon splitting	1		Exon extension	3.05767
	TCGA-FX-A3RE_12_2713265_C_A	new exon (first)		5Flank	fusion	1		Exon extension	2.94052
	TCGA-34-5240_2_178092866_C_G	exon shrinkage and new exon (last)		5Flank	new exon	7		Exon extension	3.84036
	TCGA-EE-A3JI_1_155172043_C_T	exon extension		5Flank	new transcript	3		Exon extension	3.38828
	TCGA-A2-A04T_5_177653274_C_T	exon extension		5UTR	complex event	1		Exon extension	2.31387
	TCGA-CG-4442_20_23357314_-_TG	new exon (last)		5UTR	exon shrinkage	1		Exon extension	3.43217
	TCGA-CA-6717_5_7893701_T_C	new exon (middle)		5UTR	exon splitting	2		Exon extension	4.0389
	TCGA-EE-A3J5_2_235945099_A_G	new exon (middle)		5UTR	new exon	5		Exon extension	3.13988
	TCGA-BA-4076_15_28358714_C_A	exon extension		5UTR	new transcript	1		Exon extension	4.01448
	TCGA-BR-6452_9_35377414_G_T	exon extension		De_novo_Start_InFrame	new exon	1		Exon extension	1.89209
	TCGA-F5-6814_1_55522477_G_A	exon extension		IGR	complex event	2		Exon extension	3.5227
	TCGA-CR-6472_19_18671359_C_T	exon shrinkage		IGR	exon shrinkage	1		Exon extension	3.06744
	TCGA-CA-6717_8_64083281_G_A	new exon (middle)		IGR	fusion	1		Exon extension	3.04493
	TCGA-EI-6917_13_50016906_G_A	new exon (lfirst)		IGR	new exon	2		Exon extension	3.60032
	TCGA-13-0890_5_172756743_C_G	new exon (first)		IGR	new transcript	1		Exon extension	3.59966
	TCGA-CV-6956_12_58218400_C_G	new exon (middle)		Intron	complex event	1		Exon extension	3.77764
	TCGA-EI-6917_20_25185852_C_A	new exon (middle)		Intron	exon extension	69		Exon extension	3.51228
	TCGA-A6-6781_11_58974745_G_A	new exon (last)		Intron	exon shrinkage	5		Exon extension	3.99344
	TCGA-A8-A08L_3_133032060_G_C	new exon (last)		Intron	exon splitting	1		Exon extension	3.55642
	TCGA-H4-A2HQ_21_47850657_C_T	exon extension		Intron	new exon	84		Exon extension	2.5611
	TCGA-F5-6814_1_94972035_C_T	exon extension		Intron	new transcript	2		Exon extension	2.97727
	TCGA-F5-6814_20_62574197_G_T	exon extension		RNA	new transcript	6		Exon extension	3.11461
	TCGA-AR-A256_7_158447526_C_T	new exon (last)		lincRNA	exon shrinkage	1		Exon extension	2.76418
	TCGA-CA-6717_21_46715919_C_A	new transcript		lincRNA	new exon	1		Exon extension	2.9284
	TCGA-CA-6717_11_82923694_G_T	new exon (last)		lincRNA	new transcript	9		Exon extension	3.43281
	TCGA-EI-6917_2_103339128_G_T	new exon (first)						Exon extension	3.92916
	TCGA-33-4586_7_141300337_C_G	new exon (first)						Exon extension	1.97313
	TCGA-CG-4442_11_67269680_C_A	exon extension						Exon extension	4.15174
	TCGA-F5-6814_9_21332889_G_A	new exon (last)						Exon extension	3.75105
	TCGA-DK-A1AE_8_68105682_C_T	exon extension						Exon extension	2.80754
	TCGA-BP-4977_19_20387318_G_C	new transcript						Exon extension	3.58906
	TCGA-EI-6917_1_8075064_G_A	exon extension						Exon extension	2.85126
	TCGA-GN-A26C_1_110789850_G_A	new exon (last)						Exon extension	3.49803
	TCGA-F5-6814_17_73481841_C_A	new exon (middle)						Exon extension	3.99344
	TCGA-73-4659_17_80860550_G_A	new exon (middle)						Exon extension	3.34341
	TCGA-B9-4116_2_64141126_A_C	new exon (middle)						Exon extension	3.43584
	TCGA-F5-6814_7_99079784_A_C	exon shrinkage						Exon extension	2.52114
	TCGA-QG-A5Z2_8_87520679_T_C	exon extension						Exon extension	3.90779
	TCGA-F5-6814_X_53614023_A_C	new exon (middle)						Exon extension	2.78104
	TCGA-CV-6961_4_75252527_G_C	exon splitting						Exon extension	2.56467
	TCGA-CA-6718_X_119739251_T_G	exon extension						Exon extension	3.35392
	TCGA-ER-A19D_14_39648462_T_G	exon extension						Exon extension	3.43217
	TCGA-21-1083_4_8231815_G_A	exon extension						Exon extension	3.031
	TCGA-CA-6717_1_46094092_A_C	exon extension						Exon extension	3.77525
	TCGA-DA-A1HW_14_65543605_C_T	new exon (middle)						Exon extension	3.07408
	TCGA-14-2554_17_7766654_G_C	exon shrinkage and new exon (last)						Exon extension	3.08099
	TCGA-CA-6718_2_171805024_T_G	exon extension						Exon extension	2.16732
	TCGA-60-2719_11_120288253_C_G	new exon (middle)						Exon extension	3.04727
	TCGA-EI-6917_20_30310232_C_A	new exon (lfirst)						Exon extension	3.56667
	TCGA-CG-4442_6_35558593_A_-	new exon (first)						Exon extension	2.91169
	TCGA-CG-4442_10_51580064_G_A	new exon (middle)						Exon extension	4.22287
	TCGA-CA-6717_1_111413888_G_T	new exon (first)						Exon extension	4.39273
	TCGA-BT-A3PJ_13_114205873_C_G	new transcript						Exon extension	3.03543
	TCGA-B3-3925_1_43917268_G_A	exon extension and exon skip						Exon extension	3.53046
	TCGA-CA-6718_X_110929298_A_C	exon extension						Exon extension	3.30146
	TCGA-EE-A2M5_12_94074678_G_T	new exon (last)						Exon extension	2.89265
	TCGA-BR-8381_9_137001975_C_T	exon extension						Exon extension	2.38917
	TCGA-14-1034_16_23478789_C_T	new exon (last)						Exon extension	3.09096
	TCGA-F5-6814_1_235749960_G_T	new exon (first)						Exon extension	3.81411
	TCGA-BT-A3PJ_2_96477705_T_C	new exon (middle)						Exon extension	3.79927
	TCGA-CF-A27C_12_115121627_C_T	exon splitting						Exon shrinkage	2.04139
	TCGA-97-8171_7_74009430_G_C	exon extension						Exon shrinkage	3.62767
	TCGA-22-5477_X_153736984_C_T	exon extension						Exon shrinkage	3.56984
	TCGA-F5-6814_1_109766568_C_A	exon extension						Exon shrinkage	3.92132
	TCGA-A8-A08L_12_69110696_G_C	exon extension						Exon shrinkage	2.93095
	TCGA-EE-A29B_9_139443928_G_C	new transcript						New exon	4.00591
	TCGA-A6-6141_21_38573876_T_G	exon splitting						New exon	3.4079
	TCGA-85-8277_9_99413559_C_G	new exon (last)						New exon	3.37033
	TCGA-D3-A1Q5_17_7755959_G_A	exon extension						New exon	3.49429
	TCGA-EI-6917_22_23243600_C_T	new transcript						New exon	3.4504
	TCGA-21-1078_9_20863267_C_G	new exon (last)						New exon	3.76103
	TCGA-B9-A44B_15_63901002_C_T	exon splitting						New exon	3.77232
	TCGA-EI-6917_2_190636431_A_C	exon shrinkage and new exon (last)						New exon	3.98958
	TCGA-CA-6717_14_23652187_A_C	new exon (lfirst)						New exon	3.30685
	TCGA-21-5782_12_56552215_C_T	exon extension						New exon	4.04957
	TCGA-B9-4114_16_89796647_G_C	new exon (middle)						New exon	5.17725
	TCGA-EE-A3J5_17_79953508_GG_AA	new exon (middle)						New exon	2.62737
	TCGA-C8-A12Q_12_120566297_C_T	exon extension						New exon	3.08743
	TCGA-A6-6781_11_65770079_C_T	new exon (lfirst)						New exon	3.65254
	TCGA-BT-A3PH_10_103898370_G_C	exon extension						New exon	3.65935
	TCGA-CG-4442_11_89934602_A_-	new exon (last)						New exon	4.84731
	TCGA-G3-A5SL_17_34945334_C_G	new exon (middle)						New exon	2.51055
	TCGA-GN-A266_19_8467468_G_A	exon extension						New exon	3.42716
	TCGA-BT-A3PH_16_25137870_T_G	new exon (first)						New exon	2.94052
	TCGA-05-4397_14_39771326_T_G	exon extension						New exon	3.1682
	TCGA-43-3394_2_39491277_T_A	new exon (middle)						New exon	4.94163
	TCGA-EW-A1J5_12_102150351_C_G	new exon (middle)						New exon	4.05319
	TCGA-CG-4474_20_18016937_C_G	new exon (last)						New exon	3.60347
	TCGA-A3-3387_18_66382758_T_G	exon extension						New exon	3.10517
	TCGA-EE-A185_21_34914242_CC_TT	exon extension						New exon	4.77179
	TCGA-CA-6717_15_45554209_T_G	exon extension						New exon	4.06266
	TCGA-DU-7009_1_78432729_T_C	exon extension						New exon	3.97791
	TCGA-CA-6717_7_94214833_A_C	exon extension						New exon	3.50705
	TCGA-GN-A266_2_218168320_C_T	new exon (middle)						New exon	3.60032
	TCGA-EI-6917_6_74355002_A_C	new exon (first)						New exon	3.04689
	TCGA-67-3771_7_100224250_G_T	exon extension						New exon	3.29292
	TCGA-A2-A04T_16_87436071_G_C	exon extension						New exon	4.21693
	TCGA-05-4397_8_142432293_G_T	exon splitting						New exon	3.64601
	TCGA-F5-6814_14_57755312_C_A	new exon (middle)						New exon	3.56502
	TCGA-DX-A3M1_5_112118495_C_G	new exon (last)						New exon	4.6511
	TCGA-68-7755_9_95348991_G_T	new exon (last)						New exon	3.96332
	TCGA-BR-6452_10_27452570_G_C	exon extension						New exon	3.39498
	TCGA-CC-A1HT_13_115048068_-_GGGT	exon extension						New exon	4.06232
	TCGA-A7-A26G_11_46667542_A_T	exon extension						New exon	5.36447
	TCGA-68-8250_3_136701582_C_G	new exon (middle)						New exon	4.49471
	TCGA-CV-6961_19_1221024_G_A	new exon (middle)						New exon	2.69548
	TCGA-DA-A1HY_9_112713623_C_T	new exon (last)						New exon	4.03169
	TCGA-GN-A266_19_6586014_C_T	new exon (last)						New exon	4.11478
	TCGA-CA-6717_1_109766568_C_A	exon extension						New exon	4.71215
	TCGA-FX-A2QS_1_179859759_G_A	new exon (last)						New exon	4.04477
	TCGA-DK-A1AG_3_195266505_C_G	new exon (last)						New exon	3.43807
	TCGA-CG-4442_4_89251484_T_-	new transcript						New exon	4.91393
	TCGA-DA-A1I0_17_79935650_G_A	exon extension						New exon	4.04477
	TCGA-EE-A2M5_17_5782866_C_T	new exon (last)						New exon	4.0503
	TCGA-CA-6717_10_13343886_G_T	new exon (first)						New exon	4.18746
	TCGA-F5-6814_1_121124549_C_T	exon shrinkage						New exon	3.03782
	TCGA-EI-6917_10_115541138_A_G	exon splitting						New exon	3.02612
	TCGA-CV-5442_3_196667987_G_C	exon extension						New exon	3.87128
	TCGA-CA-6717_2_170460460_G_T	exon extension						New exon	3.61899
	TCGA-BR-6452_2_85542550_C_T	new exon (last)						New exon	3.95192
	TCGA-05-4397_12_21367690_A_G	new exon (first)						New exon	4.6279
	TCGA-22-5477_1_222888871_G_A	new exon (middle)						New exon	3.75389
	TCGA-EE-A2GN_21_45379757_C_T	exon extension						New exon	2.68931
	TCGA-GN-A26C_19_34243411_C_T	new exon (last)						New exon	3.99528
	TCGA-F5-6814_14_38065030_G_T	new exon (first)						New exon	3.40226
	TCGA-KN-8427_22_22024844_T_G	exon extension						New exon	3.41162
	TCGA-MH-A55Z_6_31851221_G_C	exon extension						New exon	4.18563
	TCGA-05-4397_12_21367694_T_G	new exon (first)						New exon	4.3098
	TCGA-GN-A264_5_64085858_C_T	new exon (middle)						New exon	3.28646
	TCGA-22-5477_18_60025476_C_G	exon shrinkage						New exon	4.67343
	TCGA-BA-6869_17_66244804_T_G	exon shrinkage and exon splitting						New exon	4.14993
	TCGA-F1-6875_20_37176317_T_C	exon extension						New exon	4.19159
	TCGA-CD-8529_3_47517858_G_A	new exon (first)						New exon	2.69548
	TCGA-F5-6814_X_76817279_T_G	new exon (middle)						New exon	4.4322
	TCGA-KL-8341_1_26628538_A_-	new exon (middle)						New exon	3.51746
	TCGA-CA-6717_2_74683860_G_T	new exon (last)						New exon	2.45179
	TCGA-73-4666_10_5637930_C_A	new transcript						New exon	3.03981
	TCGA-66-2789_17_61897535_T_C	exon shrinkage						New exon	4.18435
	TCGA-CR-6472_1_33360582_C_G	exon extension						New exon	3.47261
	TCGA-D7-6528_6_41471978_G_A	new transcript						New exon	3.67861
	TCGA-BP-4327_20_61919660_A_C	exon splitting						New exon	3.97336
	TCGA-F5-6814_14_23788887_G_T	fusion (BCL2L2-PARPN1)						New exon	4.00903
	TCGA-60-2726_16_67313080_G_T	new transcript						New exon	2.99255
	TCGA-DK-A1AE_8_68105674_C_T	exon extension						New exon	4.29905
	TCGA-BR-8486_16_11769028_G_A	new exon (middle)						New exon	3.82256
	TCGA-CR-7404_19_44497585_G_C	new exon (last)						New exon	4.31275
	TCGA-GN-A26C_3_43127543_G_A	new exon (middle)						New exon	3.98927
	TCGA-EW-A1J5_18_20911539_G_A	new exon (first)						New exon	4.0582
	TCGA-66-2756_9_140373788_C_A	exon extension						New exon	4.44379
	TCGA-BC-A217_3_37375925_A_G	exon extension						New exon	4.03193
	TCGA-BP-4326_1_1208431_T_C	new exon (first)						Affected Genes	2.74586
	TCGA-CA-6717_14_23652184_A_C	new exon (lfirst)						Affected Genes	2.74586
	TCGA-IN-7806_1_212180229_T_C	new exon (middle)						Affected Genes	2.74586
	TCGA-DQ-5625_3_12875933_C_G	fusion						Affected Genes	2.74586
	TCGA-G3-A25S_22_38141465_G_A	new transcript						Affected Genes	2.74586
	TCGA-CV-5432_14_41443596_G_C	new transcript						Affected Genes	2.74586
	TCGA-GN-A266_8_103292525_CC_TT	exon extension						Affected Genes	2.74586
	TCGA-HF-7136_5_16681101_C_G	exon extension						Affected Genes	2.74586
	TCGA-B9-A44B_19_6023028_C_T	exon splitting						Affected Genes	2.74586
	TCGA-F5-6814_X_14548069_G_T	new exon (first)						Affected Genes	2.74586
	TCGA-C4-A0F7_12_69231287_A_G	new exon (middle)						Affected Genes	2.74586
	TCGA-85-8277_7_23294005_A_T	new exon (middle)						Affected Genes	2.74586
	TCGA-DK-A1A6_8_101497577_C_T	new transcript						Affected Genes	2.74586
	TCGA-AD-A5EJ_10_102824710_C_T	exon shrinkage and new exon (last)						Affected Genes	2.93752
	TCGA-DA-A1HW_19_9263091_G_A	new exon (middle)						Affected Genes	2.93752
	TCGA-CV-5973_19_53157948_C_A	new exon (last)						Affected Genes	2.93752
	TCGA-67-3771_2_27263151_G_T	exon extension						Affected Genes	2.93752
	TCGA-BT-A20Q_17_72770184_C_T	new exon (middle)						Affected Genes	2.93752
	TCGA-AD-A5EK_6_108615915_G_C	new transcript						Affected Genes	2.93752
	TCGA-D5-6540_2_9256944_T_C	new transcript						Affected Genes	2.93752
	TCGA-GN-A266_9_130338645_C_T	new exon (middle)						Affected Genes	2.93752
	TCGA-55-6982_12_11993487_G_C	new exon (last)						Affected Genes	2.93752
	TCGA-NH-A50V_15_66962730_C_T	new transcript						Affected Genes	2.93752
	TCGA-E2-A1LG_16_81115700_C_G	new exon (last)						Affected Genes	2.93752
	TCGA-EE-A3J5_9_35814670_C_T	exon extension						Affected Genes	2.93752
	TCGA-55-6986_16_70287564_G_C	exon extension						Affected Genes	2.93752
	TCGA-06-0745_17_38245688_C_A	exon extension						Affected Genes	1.88649
	TCGA-CV-6961_19_1221013_G_A	new exon (middle)						Affected Genes	1.88649
	TCGA-CV-6961_1_16008213_C_T	new exon (first)						Affected Genes	1.88649
	TCGA-37-4135_6_133090911_C_G	new exon (last)						Affected Genes	1.88649
	TCGA-F5-6814_22_19044494_C_T	exon shrinkage						Affected Genes	1.88649
	TCGA-EX-A1H5_17_46625859_-_GGGGTGGGGGGTGG	new transcript						Affected Genes	1.88649
	TCGA-CA-6717_17_2545926_G_T	new exon (middle)						Affected Genes	1.88649
	TCGA-D7-6519_7_151254382_G_A	new exon (last)						Affected Genes	1.88649
	TCGA-EW-A1J5_10_35320605_C_G	exon extension						Affected Genes	1.88649
	TCGA-NH-A50V_1_167057213_C_A	exon extension						Affected Genes	1.88649
	TCGA-F5-6814_18_60035901_T_G	exon extension						Affected Genes	1.88649
	TCGA-CG-4442_10_60123800_TTTA_-	exon extension						Affected Genes	1.88649
	TCGA-F5-6814_2_64191317_C_A	exon extension						Affected Genes	1.88649
	TCGA-CA-6717_10_13343878_A_C	new exon (lfirst)						Affected Genes	1.88649
	TCGA-BR-6452_9_123914741_T_-	exon extension						Affected Genes	1.88649
	TCGA-DA-A1I2_5_84931059_G_A	new transcript						Affected Genes	1.88649
	TCGA-A8-A09I_17_55198868_C_A	new exon (last)						Affected Genes	3.79344
	TCGA-EI-6917_6_41739367_G_T	new exon (middle)						Affected Genes	3.68655
	TCGA-EI-6917_8_144896856_G_T	new exon (middle)						Affected Genes	3.69531
	TCGA-AN-A04D_3_125224348_G_C	new exon (first)						Affected Genes	3.69531
	TCGA-CA-6718_4_113179641_G_A	new exon (middle)						Affected Genes	3.78068
	TCGA-GN-A266_17_4084193_G_T	exon extension						Affected Genes	3.78068
	TCGA-90-7767_14_92595467_C_T	new exon (middle)						Affected Genes	3.78068
	TCGA-CA-6718_21_37380148_C_T	new transcript						Affected Genes	3.78068
	TCGA-25-1634_6_70961092_A_T	new exon (last)						Affected Genes	3.78068
	TCGA-A6-6781_6_18226884_G_A	new exon (middle)						Affected Genes	3.78068
	TCGA-FS-A1ZK_8_58132032_C_T	new transcript						Affected Genes	3.78068
	TCGA-BT-A3PH_9_22008383_A_C	exon extension						Affected Genes	3.78068
	TCGA-DA-A3F8_X_41203813_C_T	exon extension						Affected Genes	3.78068
	TCGA-CG-4442_7_116223478_A_-	new transcript						Affected Genes	3.78068
	TCGA-CA-6717_19_49489075_G_A	exon extension						Affected Genes	3.78068
	TCGA-DA-A1I0_4_26755917_T_C	new exon (middle)						Affected Genes	3.78068
	TCGA-05-4395_3_124552874_C_A	new exon (middle)						Affected Genes	3.78068
	TCGA-F5-6814_7_117369487_A_G	new exon (middle)						Affected Genes	3.78068
	TCGA-60-2726_6_44917768_C_A	new exon (first)						Affected Genes	4.20919
	TCGA-F5-6814_6_167447341_T_A	exon extension						Affected Genes	2.98
	TCGA-D5-6540_1_92632497_T_-	new transcript						Affected Genes	2.98
	TCGA-24-2024_20_45864986_G_A	exon extension						Affected Genes	2.98
	TCGA-E2-A109_14_24910883_C_-	fusion						Affected Genes	3.14489
	TCGA-CV-6961_16_188368_G_A	exon splitting						Affected Genes	3.14489
	TCGA-05-4396_17_45000756_C_G	exon extension						Affected Genes	3.43313
	TCGA-FT-A3EE_3_33608154_T_C	new exon (last)						Affected Genes	3.43313
	TCGA-AN-A0G0_1_84656995_G_C	new exon (middle)						Affected Genes	3.43313
	TCGA-EE-A29B_16_89961617_T_G	exon shrinkage						Affected Genes	3.63809
	TCGA-F1-6177_7_73230837_T_-	new exon (middle)						Affected Genes	3.63809
	TCGA-CC-A1HT_2_230272173_G_T	new exon (last)						Affected Genes	3.63809
	TCGA-EE-A2M5_18_43310265_G_A	new exon (lfirst)						Affected Genes	3.65079
								Affected Genes	3.65079
								Affected Genes	3.65079
								Affected Genes	3.65079
								Affected Genes	3.65079
								Affected Genes	3.65079
								Affected Genes	3.65079
								Affected Genes	3.65079
								Affected Genes	4.01195
								Affected Genes	4.01195
								Affected Genes	3.48159
								Affected Genes	3.48159
								Affected Genes	3.15897
								Affected Genes	3.19618
								Affected Genes	3.54617
								Affected Genes	3.68664
								Affected Genes	3.73111
								Affected Genes	3.74084
								Affected Genes	3.74084
								Affected Genes	3.75381
								Affected Genes	3.75381
								Affected Genes	3.75381
								Affected Genes	3.75381
								Affected Genes	3.75381
								Affected Genes	3.75381
								Affected Genes	3.75381
								Affected Genes	3.75381
								Affected Genes	3.75381
								Affected Genes	3.75381
								Affected Genes	3.75381
								Affected Genes	3.30707
								Affected Genes	4.03886
								Affected Genes	2.95952
								Affected Genes	2.95952
								Affected Genes	3.0406
								Affected Genes	2.04139
								Affected Genes	2.04139
								Affected Genes	1.97313
								Affected Genes	4.01974
								Affected Genes	4.01974
								Affected Genes	4.01974
								Affected Genes	4.01974
								Affected Genes	4.49993
								Affected Genes	4.49993
								Affected Genes	4.49993
								Affected Genes	2.55991
								Affected Genes	2.55991
								Affected Genes	3.19005
								Affected Genes	3.03181
								Affected Genes	3.03181
								Affected Genes	2.7364
								Affected Genes	2.7364
								Affected Genes	2.7364
								Affected Genes	3.04454
								Affected Genes	3.04454
								Affected Genes	3.04454
								Affected Genes	3.1486
								Affected Genes	3.73207
								Affected Genes	3.59417
								Affected Genes	3.16673
								Affected Genes	3.16673
								Affected Genes	2.39094
								Affected Genes	2.39094
								Affected Genes	2.07188
								Affected Genes	2.07188
								Affected Genes	2.49276
								Affected Genes	2.49276
								Affected Genes	2.56585
								Affected Genes	2.56585
								Affected Genes	2.78247
								Affected Genes	2.78247
								Affected Genes	2.7796
								Affected Genes	2.7796
								Affected Genes	2.7796
								Affected Genes	2.67117
								Affected Genes	2.67117
								Affected Genes	2.67117
								Affected Genes	2.80003
								Affected Genes	2.80003
								Affected Genes	2.84011
								Affected Genes	2.47857
								Affected Genes	2.47857
								Affected Genes	2.47857
								Affected Genes	1.91381
								Affected Genes	1.91381
								Affected Genes	1.91381
								Affected Genes	3.02857
								Affected Genes	3.02857
								Affected Genes	3.02857
								Affected Genes	1.89763
								Affected Genes	1.89763
								Affected Genes	1.89763
								Affected Genes	1.89763
								Affected Genes	1.89763
								Affected Genes	1.89763
								Affected Genes	1.89763
								Affected Genes	1.89763
								Affected Genes	1.89763
								Affected Genes	1.89763
								Affected Genes	1.86923
								Affected Genes	1.86923
								Affected Genes	1.86923
								Affected Genes	1.86923
								Affected Genes	1.86923
								Affected Genes	1.86923
								Affected Genes	1.86923
								Affected Genes	1.86923
								Affected Genes	1.86923
								Affected Genes	1.86923
								Affected Genes	3.08063
								Affected Genes	3.08063
								Affected Genes	3.08063
								Affected Genes	3.08063
								Affected Genes	3.08063
								Affected Genes	3.08063
								Affected Genes	3.08063
								Affected Genes	3.08063
								Affected Genes	3.08063
								Affected Genes	3.08063
								Affected Genes	2.06446
								Affected Genes	2.06446
								Affected Genes	2.06446
								Affected Genes	2.06446
								Affected Genes	2.06446
								Affected Genes	2.06446
								Affected Genes	2.06446
								Affected Genes	2.06446
								Affected Genes	2.06446
								Affected Genes	1.90309
								Affected Genes	2.99167
								Affected Genes	2.99167
								Affected Genes	2.99167
								Affected Genes	2.99167
								Affected Genes	2.99167
								Affected Genes	2.99167
								Affected Genes	2.44871
								Affected Genes	2.44871
								Affected Genes	2.44871
								Affected Genes	2.44871
								Affected Genes	2.44871
								Affected Genes	2.44871
								Affected Genes	2.44871
								Affected Genes	2.44871
								Affected Genes	2.44871
								Affected Genes	2.44871
								Affected Genes	2.44871
								Affected Genes	2.44871
								Affected Genes	2.44871
								Affected Genes	3.91206
								Affected Genes	3.91206
								Affected Genes	3.91206
								Affected Genes	3.91206
								Affected Genes	3.91206
								Affected Genes	3.91206
								Affected Genes	3.91206
								Affected Genes	3.91206
								Affected Genes	3.91206
								Affected Genes	3.91206
								Affected Genes	3.91206
								Affected Genes	3.91206
								Affected Genes	3.91206
								Affected Genes	4.03667
								Affected Genes	4.17284
								Affected Genes	3.4128
								Affected Genes	3.4128
								Affected Genes	3.4128
								Affected Genes	3.4128
								Affected Genes	3.4128
								Affected Genes	3.4128
								Affected Genes	3.4128
								Affected Genes	3.4128
								Affected Genes	3.4128
								Affected Genes	3.4128
								Affected Genes	3.4128
								Affected Genes	3.4128
								Affected Genes	3.4128
								Affected Genes	3.49066
								Affected Genes	4.08849
								Affected Genes	2.63448
								Affected Genes	2.63448
								Affected Genes	2.63448
								Affected Genes	2.63448
								Affected Genes	2.63448
								Affected Genes	2.63448
								Affected Genes	2.63448
								Affected Genes	2.63448
								Affected Genes	2.63448
								Affected Genes	2.63448
								Affected Genes	2.63448
								Affected Genes	2.63448
								Affected Genes	2.63448
								Affected Genes	2.63448
								Affected Genes	2.63448
								Affected Genes	2.68124
								Affected Genes	2.68124
								Affected Genes	2.68124
								Affected Genes	2.68124
								Affected Genes	2.68124
								Affected Genes	2.68124
								Affected Genes	2.68124
								Affected Genes	2.68124
								Affected Genes	2.68124
								Affected Genes	2.68124
								Affected Genes	2.68124
								Affected Genes	2.68124
								Affected Genes	2.68124
								Affected Genes	2.68124
								Affected Genes	2.68124
								Affected Genes	2.68124
								Affected Genes	3.45682
								Affected Genes	3.45682
								Affected Genes	3.45682
								Affected Genes	3.45682
								Affected Genes	3.45682
								Affected Genes	3.45682
								Affected Genes	3.56003
								Affected Genes	3.56003
								Affected Genes	3.56003
								Affected Genes	3.56003
								Affected Genes	3.56003
								Affected Genes	3.56003
								Affected Genes	3.56003
								Affected Genes	3.56003
								Affected Genes	3.9309
								Affected Genes	2.82543
								Affected Genes	2.82543
								Affected Genes	2.82543
								Affected Genes	2.82543
								Affected Genes	2.82543
								Affected Genes	2.80618
								Affected Genes	2.80618
								Affected Genes	3.03743
								Affected Genes	3.03743
								Affected Genes	3.03743
								Affected Genes	3.03743
								Affected Genes	3.03743
								Affected Genes	3.03743
								Affected Genes	3.03743
								Affected Genes	3.03743
								Affected Genes	3.03743
								Affected Genes	3.03743
								Affected Genes	3.03743
								Affected Genes	3.03743
								Affected Genes	3.68744
								Affected Genes	3.68744
								Affected Genes	3.68744
								Affected Genes	2.09342
								Affected Genes	2.09342
								Affected Genes	2.09342
								Affected Genes	3.5275
								Affected Genes	3.56502
								Affected Genes	3.56502
								Affected Genes	3.56502
								Affected Genes	3.56502
								Affected Genes	3.56502
								Affected Genes	3.56502
								Affected Genes	3.56502
								Affected Genes	3.53453
								Affected Genes	3.53453
								Affected Genes	2.17898
								Affected Genes	4.05469
								Affected Genes	4.05469
								Affected Genes	2.62839
								Affected Genes	2.62839
								Affected Genes	2.62839
								Affected Genes	2.62839
								Affected Genes	2.62839
								Affected Genes	2.0607
								Affected Genes	2.0607
								Affected Genes	2.0607
								Affected Genes	2.0607
								Affected Genes	2.0607
								Affected Genes	2.42325
								Affected Genes	3.39463
								Affected Genes	2.22011
								Affected Genes	2.22011
								Affected Genes	3.37694
								Affected Genes	2.10721
								Affected Genes	3.33365
								Affected Genes	3.33365
								Affected Genes	3.15746
								Affected Genes	3.46285
								Affected Genes	3.46285
								Affected Genes	3.46285
								Affected Genes	3.46285
								Affected Genes	1.99123
								Affected Genes	1.99123
								Affected Genes	1.99123
								Affected Genes	1.99123
								Affected Genes	1.99123
								Affected Genes	1.99123
								Affected Genes	2.06446
								Affected Genes	2.06446
								Affected Genes	2.06446
								Affected Genes	2.06446
								Affected Genes	2.01284
								Affected Genes	2.01284
								Affected Genes	2.01284
								Affected Genes	2.01284
								Affected Genes	2.01284
								Affected Genes	2.01284
								Affected Genes	2.01284
								Affected Genes	2.01284
								Affected Genes	2.01284
								Affected Genes	2.01284
								Affected Genes	2.01284
								Affected Genes	2.01284
								Affected Genes	1.90309
								Affected Genes	1.90309
								Affected Genes	1.90309
								Affected Genes	1.90309
								Affected Genes	1.90309
								Affected Genes	1.90309
								Affected Genes	1.90309
								Affected Genes	1.90309
								Affected Genes	1.90309
								Affected Genes	1.90309
								Affected Genes	2.04139
								Affected Genes	2.04139
								Affected Genes	1.93952
								Affected Genes	1.93952
								Affected Genes	1.93952
								Affected Genes	1.93952
								Affected Genes	1.93952
								Affected Genes	1.93952
								Affected Genes	1.93952
								Affected Genes	1.93952
								Affected Genes	1.93952
								Affected Genes	1.93952
								Affected Genes	1.93952
								Affected Genes	1.93952
								Affected Genes	2.28103
								Affected Genes	2.28103
								Affected Genes	2.28103
								Affected Genes	2.28103
								Affected Genes	2.28103
								Affected Genes	2.28103
								Affected Genes	2.28103
								Affected Genes	2.28103
								Affected Genes	2.28103
								Affected Genes	2.28103
								Affected Genes	2.28103
								Affected Genes	2.76567
								Affected Genes	2.76567
								Affected Genes	3.02776
								Affected Genes	3.02776
								Affected Genes	3.02776
								Affected Genes	3.02776
								Affected Genes	3.02776
								Affected Genes	3.02776
								Affected Genes	3.02776
								Affected Genes	3.03862
								Affected Genes	2.61066
								Affected Genes	2.61066
								Affected Genes	1.98677
								Affected Genes	1.98677
								Affected Genes	1.98677
								Affected Genes	1.98677
								Affected Genes	1.98677
								Affected Genes	1.98677
								Affected Genes	1.98677
								Affected Genes	1.98677
								Affected Genes	3.06707
								Affected Genes	3.06707
								Affected Genes	3.06707
								Affected Genes	3.06707
								Affected Genes	3.06707
								Affected Genes	2.90472
								Affected Genes	2.90472
								Affected Genes	2.90472
								Affected Genes	2.90472
								Affected Genes	2.90472
								Affected Genes	3.45969
								Affected Genes	3.45969
								Affected Genes	3.45969
								Affected Genes	3.45969
								Affected Genes	2.65128
								Affected Genes	2.65128
								Affected Genes	2.65128
								Affected Genes	3.77619
								Affected Genes	3.77619
								Affected Genes	3.306
								Affected Genes	3.306
								Affected Genes	2.78888
								Affected Genes	4.08073
								Affected Genes	4.08073
								Affected Genes	4.08073
								Affected Genes	2.5563
								Affected Genes	2.5563
								Affected Genes	2.5563
								Affected Genes	2.5563
								Affected Genes	3.56914
								Affected Genes	3.56914
								Affected Genes	3.01745
								Affected Genes	3.01745
								Affected Genes	3.01745
								Affected Genes	4.3865
								Affected Genes	4.3865
								Affected Genes	4.3865
								Affected Genes	4.3865
								Affected Genes	4.40116
								Affected Genes	4.41106
								Affected Genes	4.42744
								Affected Genes	2.89818
								Affected Genes	2.89818
								Affected Genes	3.13735
								Affected Genes	3.37328
								Affected Genes	3.57955
								Affected Genes	3.57955
								Affected Genes	4.0746
								Affected Genes	3.39585
								Affected Genes	3.39585
								Affected Genes	3.65753
								Affected Genes	3.75059
								Affected Genes	2.91593
								Affected Genes	2.37658
								Affected Genes	2.37658
								Affected Genes	2.37658
								Affected Genes	2.37658
								Affected Genes	3.50529
								Affected Genes	3.50529
								Affected Genes	3.50529
								Affected Genes	3.05729
								Affected Genes	3.05729
								Affected Genes	3.09272
								Affected Genes	2.71684
								Affected Genes	2.71684
								Affected Genes	2.71684
								Affected Genes	2.53275
								Affected Genes	2.4609
								Affected Genes	2.4609
								Affected Genes	2.92324
								Affected Genes	2.92324
								Affected Genes	3.43569
								Affected Genes	3.23325
								Affected Genes	3.23325
								Affected Genes	3.25816
								Affected Genes	3.25816
								Affected Genes	3.25816
								Affected Genes	3.09202
								Affected Genes	3.09202
								Affected Genes	3.09202
								Affected Genes	3.09202
								Affected Genes	3.09202
								Affected Genes	3.09202
								Affected Genes	3.35411
								Affected Genes	2.94792
								Affected Genes	2.94792
								Affected Genes	2.94792
								Affected Genes	2.94792
								Affected Genes	3.54555
								Affected Genes	2.9425
								Affected Genes	2.9425
								Affected Genes	2.9425
								Affected Genes	2.9425
								Affected Genes	3.20602
								Affected Genes	3.20466
								Affected Genes	3.20466
								Affected Genes	2.57978
								Affected Genes	2.57978
								Affected Genes	2.38021
								Affected Genes	3.77481
								Affected Genes	3.77481
								Affected Genes	3.77481
								Affected Genes	3.77481
								Affected Genes	3.77481
								Affected Genes	3.77481
								Affected Genes	3.77481
								Affected Genes	3.09412
								Affected Genes	3.09412
								Affected Genes	3.09412
								Affected Genes	3.09412
								Affected Genes	3.09412
								Affected Genes	3.54195
								Affected Genes	3.54195
								Affected Genes	3.54195
								Affected Genes	3.54195
								Affected Genes	3.54195
								Affected Genes	1.90309
								Affected Genes	1.90309
								Affected Genes	1.90309
								Affected Genes	1.90309
								Affected Genes	1.90309
								Affected Genes	3.35679
								Affected Genes	3.35679
								Affected Genes	3.35679
								Affected Genes	3.35679
								Affected Genes	2.80821
								Affected Genes	2.80821
								Affected Genes	2.80821
								Affected Genes	2.80821
								Affected Genes	2.53908
								Affected Genes	2.53908
								Affected Genes	2.53908
								Affected Genes	2.53908
								Affected Genes	1.95904
								Affected Genes	1.95904
								Affected Genes	1.95904
								Affected Genes	1.95904
								Affected Genes	2.4609
								Affected Genes	2.4609
								Affected Genes	2.4609
								Affected Genes	2.4609
								Affected Genes	2.08636
								Affected Genes	2.08636
								Affected Genes	2.08636
								Affected Genes	2.08636
								Affected Genes	1.99564
								Affected Genes	1.99564
								Affected Genes	1.99564
								Affected Genes	1.99564
								Affected Genes	3.16495
								Affected Genes	3.16495
								Affected Genes	3.16495
								Affected Genes	3.16495
								Affected Genes	3.16495
								Affected Genes	2.12057
								Affected Genes	2.12057
								Affected Genes	2.12057
								Affected Genes	2.12057
								Affected Genes	2.12057
								Affected Genes	1.96848
								Affected Genes	1.96848
								Affected Genes	1.96848
								Affected Genes	1.96848
								Affected Genes	1.96848
								Affected Genes	2.72263
								Affected Genes	2.72263
								Affected Genes	2.72016
								Affected Genes	2.72016
								Affected Genes	2.72016
								Affected Genes	2.69723
								Affected Genes	2.69723
								Affected Genes	2.69723
								Affected Genes	2.69723
								Affected Genes	2.69723
								Affected Genes	2.91275
								Affected Genes	2.91275
								Affected Genes	3.23578
								Affected Genes	3.23578
								Affected Genes	3.23578
								Affected Genes	2.92428
								Affected Genes	2.92428
								Affected Genes	3.94787
								Affected Genes	3.94787
								Affected Genes	3.94787
								Affected Genes	3.94787
								Affected Genes	3.94787
								Affected Genes	5.00348
								Affected Genes	5.00348
								Affected Genes	4.10673
								Affected Genes	4.53943
								Affected Genes	4.33788
								Affected Genes	3.94968
								Affected Genes	3.94968
								Affected Genes	3.94968
								Affected Genes	3.94968
								Affected Genes	4.02572
								Affected Genes	4.16891
								Affected Genes	3.91986
								Affected Genes	3.91986
								Affected Genes	3.91986
								Affected Genes	4.00082
								Affected Genes	4.15116
								Affected Genes	3.22531
								Affected Genes	3.22531
								Affected Genes	3.22531
								Affected Genes	3.22531
								Affected Genes	3.22531
								Affected Genes	3.22531
								Affected Genes	3.22531
								Affected Genes	2.8704
								Affected Genes	2.8704
								Affected Genes	2.8704
								Affected Genes	3.6149
								Affected Genes	3.6149
								Affected Genes	3.6149
								Affected Genes	3.6149
								Affected Genes	3.6149
								Affected Genes	3.6149
								Affected Genes	3.5275
								Affected Genes	3.5275
								Affected Genes	3.5275
								Affected Genes	3.47144
								Affected Genes	3.47144
								Affected Genes	3.47144
								Affected Genes	3.47144
								Affected Genes	3.47144
								Affected Genes	3.47144
								Affected Genes	3.47144
								Affected Genes	3.47144
								Affected Genes	3.47144
								Affected Genes	3.47144
								Affected Genes	3.47144
								Affected Genes	3.47144
								Affected Genes	3.47144
								Affected Genes	3.47144
								Affected Genes	3.47144
								Affected Genes	3.47144
								Affected Genes	3.23249
								Affected Genes	3.23249
								Affected Genes	3.23249
								Affected Genes	3.23249
								Affected Genes	3.23249
								Affected Genes	3.23249
								Affected Genes	3.23249
								Affected Genes	3.23249
								Affected Genes	3.23249
								Affected Genes	3.23249
								Affected Genes	3.23249
								Affected Genes	3.23249
								Affected Genes	3.23249
								Affected Genes	3.23249
								Affected Genes	3.23249
								Affected Genes	3.44264
								Affected Genes	2.98408
								Affected Genes	2.98408
								Affected Genes	2.98408
								Affected Genes	2.98408
								Affected Genes	2.98408
								Affected Genes	2.98408
								Affected Genes	2.98408
								Affected Genes	2.98408
								Affected Genes	2.98408
								Affected Genes	2.98408
								Affected Genes	2.98408
								Affected Genes	2.98408
								Affected Genes	2.98408
								Affected Genes	2.98408
								Affected Genes	4.05816
								Affected Genes	4.05816
								Affected Genes	4.05816
								Affected Genes	4.05816
								Affected Genes	4.05816
								Affected Genes	4.05816
								Affected Genes	4.05816
								Affected Genes	4.05816
								Affected Genes	4.05816
								Affected Genes	4.05816
								Affected Genes	4.05816
								Affected Genes	4.05816
								Affected Genes	4.05816
								Affected Genes	4.05816
								Affected Genes	4.05816
								Affected Genes	2.99388
								Affected Genes	2.99388
								Affected Genes	2.99388
								Affected Genes	2.99388
								Affected Genes	2.99388
								Affected Genes	2.99388
								Affected Genes	2.99388
								Affected Genes	2.99388
								Affected Genes	2.99388
								Affected Genes	2.99388
								Affected Genes	2.99388
								Affected Genes	2.99388
								Affected Genes	3.68646
								Affected Genes	3.68646
								Affected Genes	3.68646
								Affected Genes	3.68646
								Affected Genes	3.68646
								Affected Genes	3.68646
								Affected Genes	3.68646
								Affected Genes	3.68646
								Affected Genes	3.68646
								Affected Genes	3.2235
								Affected Genes	3.22427
								Affected Genes	3.22427
								Affected Genes	4.05488
								Affected Genes	4.05488
								Affected Genes	4.05488
								Affected Genes	4.05488
								Affected Genes	4.05488
								Affected Genes	4.31936
								Affected Genes	4.31936
								Affected Genes	4.31936
								Affected Genes	4.31936
								Affected Genes	4.31936
								Affected Genes	2.84942
								Affected Genes	2.84942
								Affected Genes	2.94448
								Affected Genes	2.94448
								Affected Genes	3.38075
								Affected Genes	3.38075
								Affected Genes	3.72981
								Affected Genes	3.72981
								Affected Genes	2.4216
								Affected Genes	2.4216
								Affected Genes	2.61595
								Affected Genes	2.61595
								Affected Genes	3.2584
								Affected Genes	3.2584
								Affected Genes	3.10312
								Affected Genes	3.10312
								Affected Genes	4.56989
								Affected Genes	4.60226
								Affected Genes	4.60226
								Affected Genes	4.60226
								Affected Genes	4.66451
								Affected Genes	4.13466
								Affected Genes	4.4142
								Affected Genes	3.44747
								Affected Genes	3.78753
								Affected Genes	3.78753
								Affected Genes	3.78753
								Affected Genes	3.78753
								Affected Genes	3.78753
								Affected Genes	3.48359
								Affected Genes	3.48359
								Affected Genes	3.48359
								Affected Genes	3.48359
								Affected Genes	3.48359
								Affected Genes	3.48359
								Affected Genes	3.76027
								Affected Genes	3.76027
								Affected Genes	3.76027
								Affected Genes	3.76027
								Affected Genes	3.76027
								Affected Genes	3.76027
								Affected Genes	3.11628
								Affected Genes	3.11628
								Affected Genes	3.11628
								Affected Genes	3.11628
								Affected Genes	3.11628
								Affected Genes	3.11628
								Affected Genes	2.57171
								Affected Genes	2.57171
								Affected Genes	2.57171
								Affected Genes	2.57171
								Affected Genes	2.57171
								Affected Genes	2.57171
								Affected Genes	3.40157
								Affected Genes	3.40157
								Affected Genes	3.40157
								Affected Genes	3.40157
								Affected Genes	3.40157
								Affected Genes	2.31806
								Affected Genes	3.33203
								Affected Genes	3.33203
								Affected Genes	3.33203
								Affected Genes	3.33203
								Affected Genes	3.40875
								Affected Genes	3.40875
								Affected Genes	3.40875
								Affected Genes	3.40875
								Affected Genes	3.9599
								Affected Genes	3.63367
								Affected Genes	3.63367
								Affected Genes	3.63367
								Affected Genes	3.63367
								Affected Genes	3.63367
								Affected Genes	1.91381
								Affected Genes	1.91381
								Affected Genes	1.91381
								Affected Genes	1.91381
								Affected Genes	1.91381
								Affected Genes	2
								Affected Genes	2
								Affected Genes	2
								Affected Genes	2
								Affected Genes	3.2408
								Affected Genes	3.2408
								Affected Genes	3.2408
								Affected Genes	3.2408
								Affected Genes	1.9345
								Affected Genes	1.9345
								Affected Genes	1.9345
								Affected Genes	1.9345
								Affected Genes	1.9345
								Affected Genes	3.08207
								Affected Genes	3.08207
								Affected Genes	3.08207
								Affected Genes	3.08207
								Affected Genes	3.08207
								Affected Genes	3.86652
								Affected Genes	3.86652
								Affected Genes	3.86652
								Affected Genes	3.86652
								Affected Genes	3.86652
								Affected Genes	2.01284
								Affected Genes	2.01284
								Affected Genes	2.01284
								Affected Genes	2.01284
								Affected Genes	2.01284
								Affected Genes	1.98227
								Affected Genes	1.98227
								Affected Genes	1.98227
								Affected Genes	1.98227
								Affected Genes	1.98227
								Affected Genes	2.66276
								Affected Genes	2.66276
								Affected Genes	2.66276
								Affected Genes	2.66276
								Affected Genes	2.66276
								Affected Genes	3.84029
								Affected Genes	3.84029
								Affected Genes	3.84029
								Affected Genes	3.84029
								Affected Genes	3.84029
								Affected Genes	3.92957
								Affected Genes	3.92957
								Affected Genes	3.92957
								Affected Genes	3.92957
								Affected Genes	3.92957
								Affected Genes	3.26694
								Affected Genes	3.26694
								Affected Genes	3.26694
								Affected Genes	3.26694
								Affected Genes	3.26694
								Affected Genes	3.26694
								Affected Genes	2.62118
								Affected Genes	3.99339
								Affected Genes	3.99339
								Affected Genes	3.99339
								Affected Genes	3.63377
								Affected Genes	3.63377
								Affected Genes	3.63377
								Affected Genes	2.99167
								Affected Genes	2.99167
								Affected Genes	2.99167
								Affected Genes	3.11561
								Affected Genes	3.11561
								Affected Genes	3.75105
								Affected Genes	2.78462
								Affected Genes	2.78462
								Affected Genes	3.53441
								Affected Genes	3.53441
								Affected Genes	3.53441
								Affected Genes	2.7364
								Affected Genes	2.7364
								Affected Genes	2.45332
								Affected Genes	2.45332
								Affected Genes	2.40824
								Affected Genes	2.84198
								Affected Genes	2.57171
								Affected Genes	2.55267
								Affected Genes	2.55267
								Affected Genes	2.55267
								Affected Genes	4.03286
								Affected Genes	4.03286
								Affected Genes	4.03286
								Affected Genes	4.03286
								Affected Genes	4.03286
								Affected Genes	4.8473
								Affected Genes	3.31681
								Affected Genes	3.31681
								Affected Genes	3.31681
								Affected Genes	3.31681
								Affected Genes	3.78118
								Affected Genes	3.78118
								Affected Genes	3.82413
								Affected Genes	3.82814
								Affected Genes	3.82814
								Affected Genes	2.49554
								Affected Genes	2.53908
								Affected Genes	4.25871
								Affected Genes	4.25871
								Affected Genes	4.25871
								Affected Genes	4.04372
								Affected Genes	2.94101
								Affected Genes	2.94101
								Affected Genes	2.94101
								Affected Genes	2.94101
								Affected Genes	3.25358
								Affected Genes	3.25358
								Affected Genes	3.81889
								Affected Genes	2.74663
								Affected Genes	2.74663
								Affected Genes	3.53237
								Affected Genes	3.2033
								Affected Genes	3.60938
								Affected Genes	3.03141
								Affected Genes	3.09026
								Affected Genes	3.09026
								Affected Genes	3.09026
								Affected Genes	2.74663
								Affected Genes	4.53896
								Affected Genes	1.98227
								Affected Genes	1.98227
								Affected Genes	2.91645
								Affected Genes	1.93952
								Affected Genes	1.93952
								Affected Genes	1.93952
								Affected Genes	1.93952
								Affected Genes	1.93952
								Affected Genes	1.93952
								Affected Genes	2.96095
								Affected Genes	2.96095
								Affected Genes	2.96095
								Affected Genes	2.96095
								Affected Genes	2.96095
								Affected Genes	2.3962
								Affected Genes	2.3962
								Affected Genes	2.3962
								Affected Genes	2.3962
								Affected Genes	2.34242
								Affected Genes	2.34242
								Affected Genes	2.34242
								Affected Genes	2.34242
								Affected Genes	2.05308
								Affected Genes	2.05308
								Affected Genes	2.05308
								Affected Genes	2.05308
								Affected Genes	2.05308
								Affected Genes	2.27416
								Affected Genes	2.27416
								Affected Genes	2.27416
								Affected Genes	2.27416
								Affected Genes	2.27416
								Affected Genes	2.16732
								Affected Genes	3.07954
								Affected Genes	3.07954
								Affected Genes	3.07954
								Affected Genes	3.07954
								Affected Genes	3.07954
								Affected Genes	3.02776
								Affected Genes	2.15229
								Affected Genes	2.13988
								Affected Genes	2.13988
								Affected Genes	2.13988
								Affected Genes	2.13988
								Affected Genes	2.13988
								Affected Genes	2.52763
								Affected Genes	2.52763
								Affected Genes	2.52763
								Affected Genes	2.52763
								Affected Genes	2.89376
								Affected Genes	2.45637
								Affected Genes	2.45637
								Affected Genes	2.45637
								Affected Genes	2.45637
								Affected Genes	2.45637
								Affected Genes	1.94939
								Affected Genes	1.94939
								Affected Genes	1.94939
								Affected Genes	1.94939
								Affected Genes	1.94939
								Affected Genes	1.94939
								Affected Genes	2.6149
								Affected Genes	2.6149
								Affected Genes	2.32634
								Affected Genes	2.32634
								Affected Genes	2.32634
								Affected Genes	2.32634
								Affected Genes	2.32634
								Affected Genes	2.32634
								Affected Genes	2.58771
								Affected Genes	2.58771
								Affected Genes	2.58771
								Affected Genes	2.58771
								Affected Genes	2.58771
								Affected Genes	2.58771
								Affected Genes	2.58771
								Affected Genes	2.58771
								Affected Genes	2.35411
								Affected Genes	2.35411
								Affected Genes	2.35411
								Affected Genes	2.35411
								Affected Genes	2.32838
								Affected Genes	2.16435
								Affected Genes	2.61278
								Affected Genes	2.61278
								Affected Genes	2.61278
								Affected Genes	2.61278
								Affected Genes	2.61278
								Affected Genes	2.61278
								Affected Genes	2.09691
								Affected Genes	2.09691
								Affected Genes	2.09691
								Affected Genes	2.12057
								Affected Genes	2.12057
								Affected Genes	2.12057
								Affected Genes	1.92942
								Affected Genes	1.92942
								Affected Genes	1.92942
								Affected Genes	1.92942
								Affected Genes	1.92942
								Affected Genes	2.57403
								Affected Genes	2.31597
								Affected Genes	2.31597
								Affected Genes	2.31597
								Affected Genes	2.31597
								Affected Genes	3.11893
								Affected Genes	3.11893
								Affected Genes	3.18184
								Affected Genes	3.42488
								Affected Genes	3.42488
								Affected Genes	2.0086
								Affected Genes	2.0086
								Affected Genes	2.9425
								Affected Genes	2.94596
								Affected Genes	2.94596
								Affected Genes	3.14333
								Affected Genes	3.14333
								Affected Genes	3.14333
								Affected Genes	3.14333
								Affected Genes	3.39777
								Affected Genes	2.70672
								Affected Genes	2.70672
								Affected Genes	2.79099
								Affected Genes	2.79099
								Affected Genes	3.88829
								Affected Genes	3.88829
								Affected Genes	3.71466
								Affected Genes	3.71466
								Affected Genes	3.71466
								Affected Genes	3.62798
								Affected Genes	3.62798
								Affected Genes	3.62798
								Affected Genes	3.70295
								Affected Genes	3.93977
								Affected Genes	4.22285
								Affected Genes	3.89944
								Affected Genes	3.23401
								Affected Genes	3.23401
								Affected Genes	3.23401
								Affected Genes	3.23401
								Affected Genes	3.23401
								Affected Genes	3.23019
								Affected Genes	2.73799
								Affected Genes	2.96047
								Affected Genes	2.82151
								Affected Genes	2.82151
								Affected Genes	2.82151
								Affected Genes	2.82151
								Affected Genes	3.48558
								Affected Genes	3.65706
								Affected Genes	3.65706
								Affected Genes	3.65706
								Affected Genes	3.65734
								Affected Genes	3.65734
								Affected Genes	3.65734
								Affected Genes	3.65734
								Affected Genes	3.65734
								Affected Genes	3.65734
								Affected Genes	3.65734
								Affected Genes	3.1313
								Affected Genes	4.03165
								Affected Genes	4.03165
								Affected Genes	4.03165
								Affected Genes	4.03165
								Affected Genes	4.03165
								Affected Genes	4.03165
								Affected Genes	4.03165
								Affected Genes	4.03165
								Affected Genes	4.03165
								Affected Genes	4.03165
								Affected Genes	4.07671
								Affected Genes	3.05461
								Affected Genes	3.05461
								Affected Genes	3.05461
								Affected Genes	3.05461
								Affected Genes	3.05461
								Affected Genes	3.05461
								Affected Genes	3.05461
								Affected Genes	3.05461
								Affected Genes	3.05461
								Affected Genes	3.05461
								Affected Genes	3.41111
								Affected Genes	3.41111
								Affected Genes	3.41111
								Affected Genes	3.41111
								Affected Genes	3.41111
								Affected Genes	3.41111
								Affected Genes	3.41111
								Affected Genes	3.41111
								Affected Genes	3.41111
								Affected Genes	3.41111
								Affected Genes	2.79865
								Affected Genes	2.79865
								Affected Genes	3.57978
								Affected Genes	3.57978
								Affected Genes	3.57978
								Affected Genes	3.57978
								Affected Genes	3.57978
								Affected Genes	3.57978
								Affected Genes	3.57978
								Affected Genes	3.57978
								Affected Genes	3.48501
								Affected Genes	2.86923
								Affected Genes	2.86923
								Affected Genes	2.86923
								Affected Genes	2.86923
								Affected Genes	2.86923
								Affected Genes	2.86923
								Affected Genes	2.86923
								Affected Genes	2.86923
								Affected Genes	2.86923
								Affected Genes	3.69126
								Affected Genes	3.72624
								Affected Genes	3.72624
								Affected Genes	3.72624
								Affected Genes	3.72624
								Affected Genes	3.72624
								Affected Genes	3.72624
								Affected Genes	3.9434
								Affected Genes	2.56467
								Affected Genes	3.5311
								Affected Genes	3.5311
								Affected Genes	3.5311
								Affected Genes	3.5311
								Affected Genes	3.5311
								Affected Genes	3.42684
								Affected Genes	3.42684
								Affected Genes	3.42684
								Affected Genes	3.42684
								Affected Genes	3.42684
								Affected Genes	3.21405
								Affected Genes	3.21405
								Affected Genes	3.21405
								Affected Genes	3.21405
								Affected Genes	3.21405
								Affected Genes	3.77254
								Affected Genes	3.76812
								Affected Genes	3.76812
								Affected Genes	3.76812
								Affected Genes	3.76812
								Affected Genes	3.77122
								Affected Genes	4.13761
								Affected Genes	4.13761
								Affected Genes	4.13761
								Affected Genes	4.13761
								Affected Genes	4.13761
								Affected Genes	4.13761
								Affected Genes	4.13761
								Affected Genes	3.13956
								Affected Genes	3.13956
								Affected Genes	3.13956
								Affected Genes	3.13956
								Affected Genes	3.13956
								Affected Genes	3.13956
								Affected Genes	3.13956
								Affected Genes	3.13956
								Affected Genes	2.72509
								Affected Genes	2.72509
								Affected Genes	2.72509
								Affected Genes	2.72509
								Affected Genes	2.72509
								Affected Genes	2.72509
								Affected Genes	2.72509
								Affected Genes	2.72509
								Affected Genes	3.81704
								Affected Genes	3.8101
								Affected Genes	3.8101
								Affected Genes	3.8101
								Affected Genes	3.8101
								Affected Genes	3.8101
								Affected Genes	3.8101
								Affected Genes	3.08243
								Affected Genes	3.08243
								Affected Genes	3.08243
								Affected Genes	3.08243
								Affected Genes	3.08243
								Affected Genes	3.08243
								Affected Genes	3.19089
								Affected Genes	3.19089
								Affected Genes	3.19089
								Affected Genes	3.19089
								Affected Genes	3.19089
								Affected Genes	3.41179
								Affected Genes	3.41179
								Affected Genes	3.41179
								Affected Genes	3.41179
								Affected Genes	3.41179
								Affected Genes	3.17173
								Affected Genes	3.17173
								Affected Genes	3.17173
								Affected Genes	3.17173
								Affected Genes	3.17173
								Affected Genes	3.70544
								Affected Genes	3.70544
								Affected Genes	3.70544
								Affected Genes	3.70544
								Affected Genes	3.70544
								Affected Genes	4.27033
								Affected Genes	4.27033
								Affected Genes	4.27033
								Affected Genes	4.27033
								Affected Genes	4.27033
								Affected Genes	2.68842
								Affected Genes	2.68842
								Affected Genes	2.68842
								Affected Genes	2.68842
								Affected Genes	2.68842
								Affected Genes	2.68842
								Affected Genes	3.59384
								Affected Genes	3.59384
								Affected Genes	3.59384
								Affected Genes	3.59384
								Affected Genes	3.59384
								Affected Genes	3.59384
								Affected Genes	3.73751
								Affected Genes	3.73751
								Affected Genes	3.73751
								Affected Genes	3.73751
								Affected Genes	3.73751
								Affected Genes	3.49108
								Affected Genes	3.49108
								Affected Genes	3.49108
								Affected Genes	3.49108
								Affected Genes	3.60842
								Affected Genes	2.65514
								Affected Genes	2.91062
								Affected Genes	2.91062
								Affected Genes	2.91062
								Affected Genes	2.51587
								Affected Genes	4.15017
								Affected Genes	4.15017
								Affected Genes	4.15017
								Affected Genes	4.15017
								Affected Genes	4.15017
								Affected Genes	2.80956
								Affected Genes	3.43791
								Affected Genes	3.23754
								Affected Genes	3.23754
								Affected Genes	3.35545
								Affected Genes	3.35545
								Affected Genes	3.35545
								Affected Genes	3.35545
								Affected Genes	2.617
								Affected Genes	3.56289
								Affected Genes	3.31323
								Affected Genes	3.49471
								Affected Genes	3.49471
								Affected Genes	3.49471
								Affected Genes	3.49471
								Affected Genes	3.49471
								Affected Genes	2.91908
								Affected Genes	2.36361
								Affected Genes	2.36361
								Affected Genes	2.36361
								Affected Genes	2.36361
								Affected Genes	2.36361
								Affected Genes	2.36361
								Affected Genes	2.36361
								Affected Genes	3.48558
								Affected Genes	3.48558
								Affected Genes	3.48558
								Affected Genes	3.67504
								Affected Genes	3.67504
								Affected Genes	3.67578
								Affected Genes	3.19783
								Affected Genes	3.19783
								Affected Genes	3.19783
								Affected Genes	3.1089
								Affected Genes	3.1089
								Affected Genes	3.1089
								Affected Genes	3.1089
								Affected Genes	3.1089
								Affected Genes	3.1089
								Affected Genes	3.20737
								Affected Genes	3.20737
								Affected Genes	3.20737
								Affected Genes	3.20737
								Affected Genes	3.20737
								Affected Genes	3.17173
								Affected Genes	3.17173
								Affected Genes	3.17173
								Affected Genes	2.89818
								Affected Genes	2.89818
								Affected Genes	2.89818
								Affected Genes	2.51188
								Affected Genes	2.51188
								Affected Genes	2.51188
								Affected Genes	3.07151
								Affected Genes	3.07151
								Affected Genes	3.38917
								Affected Genes	3.04571
								Affected Genes	3.04571
								Affected Genes	4.49834
								Affected Genes	4.49834
								Affected Genes	4.49834
								Affected Genes	4.49834
								Affected Genes	4.49834
								Affected Genes	3.70044
								Affected Genes	4.06262
								Affected Genes	4.06262
								Affected Genes	4.06262
								Affected Genes	4.82413
								Affected Genes	4.7336
								Affected Genes	4.74065
								Affected Genes	3.12057
								Affected Genes	2.95424
								Affected Genes	2.95424
								Affected Genes	2.95424
								Affected Genes	2.95424
								Affected Genes	2.95424
								Affected Genes	2.93852
								Affected Genes	2.93852
								Affected Genes	2.93852
								Affected Genes	2.93852
								Affected Genes	2.48855
								Affected Genes	2.48855
								Affected Genes	2.48855
								Affected Genes	2.83506
								Affected Genes	2.38202
								Affected Genes	2.38202
								Affected Genes	2.38202
								Affected Genes	2.63749
								Affected Genes	2.63749
								Affected Genes	2.63749
								Affected Genes	2.63749
								Affected Genes	2.63749
								Affected Genes	2.04922
								Affected Genes	2.04922
								Affected Genes	2.04922
								Affected Genes	2.04922
								Affected Genes	2.04922
								Affected Genes	2.04922
								Affected Genes	2.04922
								Affected Genes	2.4624
								Affected Genes	2.4624
								Affected Genes	2.4624
								Affected Genes	2.4624
								Affected Genes	2.4624
								Affected Genes	2.4624
								Affected Genes	2.4624
								Affected Genes	2.58206
								Affected Genes	2.58206
								Affected Genes	2.58206
								Affected Genes	2.58206
								Affected Genes	2.58206
								Affected Genes	2.58206
								Affected Genes	2.58206
								Affected Genes	1.93952
								Affected Genes	2.04922
								Affected Genes	2.6464
								Affected Genes	2.6464
								Affected Genes	2.6464
								Affected Genes	2.14301
								Affected Genes	2.40312
								Affected Genes	2.40312
								Affected Genes	2.39094
								Affected Genes	2.39094
								Affected Genes	2.39094
								Affected Genes	2.39094
								Affected Genes	2.39094
								Affected Genes	2.39094
								Affected Genes	2.22789
								Affected Genes	2.22789
								Affected Genes	2.22789
								Affected Genes	2.22789
								Affected Genes	2.22789
								Affected Genes	2.22789
								Affected Genes	2.36361
								Affected Genes	2.36361
								Affected Genes	2.36361
								Affected Genes	2.36361
								Affected Genes	2.36361
								Affected Genes	2.36361
								Affected Genes	2.76042
								Affected Genes	2.76042
								Affected Genes	2.76042
								Affected Genes	2.76042
								Affected Genes	2.76042
								Affected Genes	2.93702
								Affected Genes	2.2833
								Affected Genes	2.2833
								Affected Genes	2.2833
								Affected Genes	2.2833
								Affected Genes	2.2833
								Affected Genes	2.16435
								Affected Genes	2.16435
								Affected Genes	2.16435
								Affected Genes	2.16435
								Affected Genes	2.16435
								Affected Genes	2.16435
								Affected Genes	2.16435
								Affected Genes	2.33041
								Affected Genes	2.33041
								Affected Genes	2.33041
								Affected Genes	2.33041
								Affected Genes	2.33041
								Affected Genes	2.33041
								Affected Genes	2.4609
								Affected Genes	3.05077
								Affected Genes	3.05077
								Affected Genes	3.05077
								Affected Genes	3.05077
								Affected Genes	3.40892
								Affected Genes	3.40892
								Affected Genes	3.40892
								Affected Genes	3.40892
								Affected Genes	3.58286
								Affected Genes	3.58286
								Affected Genes	3.58286
								Affected Genes	3.58286
								Affected Genes	1.89209
								Affected Genes	1.89209
								Affected Genes	1.89209
								Affected Genes	1.89209
								Affected Genes	3.30492
								Affected Genes	3.30492
								Affected Genes	3.30492
								Affected Genes	3.30492
								Affected Genes	3.30492
								Affected Genes	3.64591
								Affected Genes	3.64591
								Affected Genes	3.64591
								Affected Genes	3.64591
								Affected Genes	3.64591
								Affected Genes	3.27462
								Affected Genes	3.27462
								Affected Genes	3.27462
								Affected Genes	3.27462
								Affected Genes	3.27462
								Affected Genes	3.702
								Affected Genes	3.702
								Affected Genes	3.702
								Affected Genes	3.702
								Affected Genes	1.90849
								Affected Genes	1.90849
								Affected Genes	1.90849
								Affected Genes	1.90849
								Affected Genes	1.90849
								Affected Genes	3.76819
								Affected Genes	3.76819
								Affected Genes	3.76819
								Affected Genes	3.76819
								Affected Genes	3.76819
								Affected Genes	3.25164
								Affected Genes	3.25164
								Affected Genes	3.25164
								Affected Genes	3.25164
								Affected Genes	3.33365
								Affected Genes	3.33365
								Affected Genes	3.33365
								Affected Genes	3.33365
								Affected Genes	3.63317
								Affected Genes	3.63317
								Affected Genes	3.63317
								Affected Genes	3.63317
								Affected Genes	3.06296
								Affected Genes	3.06296
								Affected Genes	3.06296
								Affected Genes	3.06296
								Affected Genes	3.30341
								Affected Genes	3.30341
								Affected Genes	3.30341
								Affected Genes	3.30341
								Affected Genes	3.30341
								Affected Genes	3.38703
								Affected Genes	3.38703
								Affected Genes	3.38703
								Affected Genes	3.38703
								Affected Genes	3.38703
								Affected Genes	3.38703
								Affected Genes	3.38703
								Affected Genes	2.60531
								Affected Genes	2.60531
								Affected Genes	2.60531
								Affected Genes	2.60531
								Affected Genes	2.60531
								Affected Genes	2.60531
								Affected Genes	2.60531
								Affected Genes	2.75815
								Affected Genes	3.81117
								Affected Genes	3.81117
								Affected Genes	3.81117
								Affected Genes	3.81117
								Affected Genes	3.81117
								Affected Genes	3.81117
								Affected Genes	3.81117
								Affected Genes	3.51481
								Affected Genes	3.51481
								Affected Genes	3.91068
								Affected Genes	3.98493
								Affected Genes	3.98493
								Affected Genes	3.98493
								Affected Genes	3.6835
								Affected Genes	3.6835
								Affected Genes	3.16286
								Affected Genes	3.16286
								Affected Genes	3.16286
								Affected Genes	3.76268
								Affected Genes	3.76268
								Affected Genes	3.76268
								Affected Genes	3.76268
								Affected Genes	3.76268
								Affected Genes	3.76268
								Affected Genes	4.00557
								Affected Genes	4.00557
								Affected Genes	4.00557
								Affected Genes	4.00557
								Affected Genes	4.00557
								Affected Genes	2.00432
								Affected Genes	2.00432
								Affected Genes	2.00432
								Affected Genes	2.00432
								Affected Genes	2.00432
								Affected Genes	1.93952
								Affected Genes	1.93952
								Affected Genes	1.93952
								Affected Genes	1.93952
								Affected Genes	1.93952
								Affected Genes	1.93952
								Affected Genes	2.26482
								Affected Genes	2.26482
								Affected Genes	2.26482
								Affected Genes	2.26482
								Affected Genes	3.7512
								Affected Genes	3.7512
								Affected Genes	3.7512
								Affected Genes	4.23325
								Affected Genes	3.18808
								Affected Genes	3.18808
								Affected Genes	3.18808
								Affected Genes	3.5244
								Affected Genes	3.5244
								Affected Genes	3.5244
								Affected Genes	2.74663
								Affected Genes	2.74663
								Affected Genes	2.74663
								Affected Genes	3.76388
								Affected Genes	3.76388
								Affected Genes	3.76388
								Affected Genes	3.76388
								Affected Genes	4.10707
								Affected Genes	4.10707
								Affected Genes	4.10707
								Affected Genes	4.10707
								Affected Genes	4.10707
								Affected Genes	4.33698
								Affected Genes	4.33698
								Affected Genes	4.33698
								Affected Genes	4.33698
								Affected Genes	4.33698
								Affected Genes	4.90608
								Affected Genes	3.21165
								Affected Genes	4.76914
								Affected Genes	4.76914
								Affected Genes	4.76914
								Affected Genes	4.76914
								Affected Genes	3.5977
								Affected Genes	3.5977
								Affected Genes	3.5977
								Affected Genes	3.5977
								Affected Genes	3.27485
								Affected Genes	3.27485
								Affected Genes	3.27485
								Affected Genes	3.27485
								Affected Genes	4.10595
								Affected Genes	4.10595
								Affected Genes	4.10595
								Affected Genes	4.10595
								Affected Genes	2.0569
								Affected Genes	2.0569
								Affected Genes	2.0569
								Affected Genes	2.0569
								Affected Genes	2.74896
								Affected Genes	2.74896
								Affected Genes	2.74896
								Affected Genes	2.74896
								Affected Genes	2.71096
								Affected Genes	2.94002
								Affected Genes	2.94002
								Affected Genes	2.94002
								Affected Genes	2.40824
								Affected Genes	3.41697
								Affected Genes	3.41697
								Affected Genes	3.41697
								Affected Genes	3.41697
								Affected Genes	3.46523
								Affected Genes	3.46523
								Affected Genes	3.46523
								Affected Genes	3.46523
								Affected Genes	2.65321
								Affected Genes	2.65321
								Affected Genes	2.65321
								Affected Genes	2.76193
								Affected Genes	2.76193
								Affected Genes	2.76193
								Affected Genes	4.09121
								Affected Genes	4.09121
								Affected Genes	4.09121
								Affected Genes	3.92691
								Affected Genes	3.92691
								Affected Genes	3.92691
								Affected Genes	3.3092
								Affected Genes	3.3092
								Affected Genes	3.3092
								Affected Genes	3.43569
								Affected Genes	3.43569
								Affected Genes	3.64157
								Affected Genes	3.18921
								Affected Genes	3.18921
								Affected Genes	4.11039
								Affected Genes	4.11039
								Affected Genes	4.11039
								Affected Genes	3.53033
								Affected Genes	3.53033
								Affected Genes	3.53033
								Affected Genes	3.47567
								Affected Genes	3.47567
								Affected Genes	3.47567
								Affected Genes	3.50161
								Affected Genes	3.50161
								Affected Genes	3.50161
								Affected Genes	3.43791
								Affected Genes	3.97317
								Affected Genes	3.97317
								Affected Genes	3.30363
								Affected Genes	3.29579
								Affected Genes	4.54305
								Affected Genes	4.54305
								Affected Genes	2.33445
								Affected Genes	2.36361
								Affected Genes	2.36361
								Affected Genes	2.36361
								Affected Genes	2.36361
								Affected Genes	2.36361
								Affected Genes	2.36361
								Affected Genes	2.80821
								Affected Genes	1.97313
								Affected Genes	2.3075
								Affected Genes	2.34044
								Affected Genes	2.34044
								Affected Genes	2.34044
								Affected Genes	2.34044
								Affected Genes	2.34044
								Affected Genes	2.34044
								Affected Genes	2.34044
								Affected Genes	2.34044
								Affected Genes	2.34044
								Affected Genes	2.22011
								Affected Genes	2.22011
								Affected Genes	2.22011
								Affected Genes	2.22011
								Affected Genes	2.22011
								Affected Genes	2.22011
								Affected Genes	2.22011
								Affected Genes	2.22011
								Affected Genes	2.22011
								Affected Genes	2.32428
								Affected Genes	2.18184
								Affected Genes	3.02572
								Affected Genes	3.02572
								Affected Genes	3.02572
								Affected Genes	3.02572
								Affected Genes	3.02572
								Affected Genes	3.02572
								Affected Genes	3.02572
								Affected Genes	3.02572
								Affected Genes	3.02572
								Affected Genes	3.02572
								Affected Genes	3.06032
								Affected Genes	3.32305
								Affected Genes	3.25091
								Affected Genes	2.1038
								Affected Genes	2.1038
								Affected Genes	2.233
								Affected Genes	2.233
								Affected Genes	3.33706
								Affected Genes	3.33706
								Affected Genes	3.33706
								Affected Genes	3.33365
								Affected Genes	3.32531
								Affected Genes	3.17869
								Affected Genes	3.17869
								Affected Genes	3.17869
								Affected Genes	3.17869
								Affected Genes	3.17869
								Affected Genes	3.17869
								Affected Genes	2.24055
								Affected Genes	2.24055
								Affected Genes	2.46835
								Affected Genes	2.36361
								Affected Genes	2.36361
								Affected Genes	2.36361
								Affected Genes	2.36361
								Affected Genes	2.36361
								Affected Genes	2.36361
								Affected Genes	3.77909
								Affected Genes	3.82911
								Affected Genes	2.57403
								Affected Genes	1.96379
								Affected Genes	2.72016
								Affected Genes	3.33203
								Affected Genes	3.65244
								Affected Genes	3.65244
								Affected Genes	3.65244
								Affected Genes	3.65244
								Affected Genes	3.65244
								Affected Genes	3.47217
								Affected Genes	3.47217
								Affected Genes	3.46761
								Affected Genes	3.46761
								Affected Genes	3.46761
								Affected Genes	3.60746
								Affected Genes	3.60746
								Affected Genes	3.60746
								Affected Genes	3.60746
								Affected Genes	3.60746
								Affected Genes	3.60746
								Affected Genes	2.98
								Affected Genes	2.98
								Affected Genes	2.98
								Affected Genes	3.09795
								Affected Genes	3.09795
								Affected Genes	3.09795
								Affected Genes	2.26245
								Affected Genes	2.26245
								Affected Genes	2.26245
								Affected Genes	3.6287
								Affected Genes	3.6149
								Affected Genes	3.62696
								Affected Genes	3.62696
								Affected Genes	3.62696
								Affected Genes	3.62521
								Affected Genes	4.28219
								Affected Genes	4.28219
								Affected Genes	4.28219
								Affected Genes	4.33341
								Affected Genes	4.28203
								Affected Genes	4.28203
								Affected Genes	4.27282
								Affected Genes	4.28162
								Affected Genes	2.51983
								Affected Genes	2.51983
								Affected Genes	2.51983
								Affected Genes	2.51983
								Affected Genes	2.51983
								Affected Genes	2.51983
								Affected Genes	1.92428
								Affected Genes	1.92428
								Affected Genes	1.92428
								Affected Genes	1.92428
								Affected Genes	1.92428
								Affected Genes	1.92428
								Affected Genes	1.92428
								Affected Genes	1.92428
								Affected Genes	3.24969
								Affected Genes	3.24969
								Affected Genes	3.24969
								Affected Genes	3.24969
								Affected Genes	3.24969
								Affected Genes	3.24969
								Affected Genes	3.24969
								Affected Genes	3.26505
								Affected Genes	2.98091
								Affected Genes	2.98091
								Affected Genes	2.98091
								Affected Genes	2.98091
								Affected Genes	2.98091
								Affected Genes	2.98091
								Affected Genes	2.98091
								Affected Genes	3.40209
								Affected Genes	3.18241
								Affected Genes	3.18241
								Affected Genes	3.18241
								Affected Genes	3.18241
								Affected Genes	3.18241
								Affected Genes	3.18241
								Affected Genes	3.18241
								Affected Genes	3.75626
								Affected Genes	3.75626
								Affected Genes	3.75626
								Affected Genes	3.75626
								Affected Genes	3.75626
								Affected Genes	3.75626
								Affected Genes	3.75626
								Affected Genes	4.34272
								Affected Genes	1.95904
								Affected Genes	1.95904
								Affected Genes	1.95904
								Affected Genes	1.95904
								Affected Genes	1.95904
								Affected Genes	1.95904
								Affected Genes	1.95904
								Affected Genes	4.20545
								Affected Genes	4.20545
[truncated: 1,014,238+ more rows]

## Sheet: Figure3
Fig. 3a						Fig. 3b					Fig. 3c
Splice Donor (5ss) or acceptor (3ss)	Strandness	Mutation Distance to novel jnuction	Reference splice score	Mutant splice score		Score of splice site	Referenceerence or mutant	Score of activated mate splice site	ID_to_match_Reference_with_mutant		Type	Splice Score
5ss	+	3	-4.02	4.95		9.63	Reference	4.37	1		Primary Reference	-4.02
5ss	+	3	-0.24	5.99		-13.41	Reference	-16.27	2		Primary Reference	3.78
5ss	+	4	3.78	7.39		9.51	Reference	6.12	3		Primary Reference	5.37
5ss	+	5	5.37	10.03		6.14	Reference	2.31	4		Primary Reference	5.9
5ss	+	-1	3.66	7.33		7.43	Reference	9.43	5		Primary Reference	-3.04
5ss	+	6	5.52	8.08		6.58	Reference	7.37	6		Primary Reference	2.13
5ss	+	3	2.13	7.88		5.2	Reference	7.02	7		Primary Reference	-0.31
5ss	+	9	3.33	3.33		3.78	Reference	10.3	8		Primary Reference	0.7
5ss	+	-20	7.79	7.79		0.56	Reference	11.18	9		Primary Reference	9.51
5ss	+	3	-0.31	7.3		5.37	Reference	9.44	10		Primary Reference	9.48
5ss	+	4	0.7	7.39		3.16	Reference	7.87	11		Primary Reference	0.72
5ss	+	5	5.8	10.36		4.89	Reference	2.32	12		Primary Reference	4.74
5ss	+	4	2.21	7.13		6.06	Reference	5.12	13		Primary Reference	0.28
5ss	+	5	3.4	7.43		2.36	Reference	7.16	14		Primary Reference	-18.08
5ss	+	7	8.59	8.59		-18.08	Reference	-16.7	15		Primary Reference	5.96
5ss	+	-4	10.77	10.77		0.72	Reference	7.53	16		Primary Reference	2.63
5ss	+	2	0.25	8		2.13	Reference	9.28	17		Primary Reference	6.06
5ss	+	-16	7.07	7.07		1.28	Reference	3.33	18		Primary Reference	5.39
5ss	+	5	3.06	7.72		-0.35	Reference	-3.04	19		Primary Reference	-2.58
5ss	+	-12	0.72	0.72		2.63	Reference	11.11	20		Primary Reference	-3.53
5ss	+	10	-7.56	-7.56		1.82	Reference	6.31	21		Primary Reference	1.82
5ss	+	2	-0.53	7.22		0.7	Reference	10.96	22		Primary Reference	6.58
5ss	+	-11	5.96	5.96		-3.53	Reference	-4.13	23		Primary Reference	6.14
5ss	+	3	2.63	9.09		-0.94	Reference	8.34	24		Primary Reference	0.56
5ss	+	2	-2.51	5.24		-0.31	Reference	6.49	25		Primary Reference	5.2
5ss	+	5	6.06	11.01		1.61	Reference	3.6	26		Primary Reference	1.28
5ss	+	-6	4.66	4.66		-1.97	Reference	3.68	27		Primary Reference	1.12
5ss	+	5	-1.61	8		1.12	Reference	5.2	28		Primary Reference	3.16
5ss	+	3	1.82	8.38		-4.02	Reference	-7.2	29		Primary Reference	6.51
5ss	+	-2	-9.95	-13.9		-2.58	Reference	-2.93	30		Primary Reference	7.43
5ss	+	-13	8.08	8.08		-3.04	Reference	8.3	31		Primary Reference	4.89
5ss	+	0	6.58	9.88		10.38	mutant	4.37	1		Primary Reference	-0.94
5ss	+	10	6.14	6.14		-11.46	mutant	-16.27	2		Primary Reference	9.1
5ss	+	-9	-7.05	-7.05		11.91	mutant	6.12	3		Primary Reference	-1.97
5ss	+	-1	7.5	9.88		8.56	mutant	2.31	4		Primary Reference	9.63
5ss	+	11	-14.53	-14.53		10.1	mutant	9.43	5		Primary Reference	6.14
5ss	+	12	9.13	9.13		9.88	mutant	7.37	6		Primary Reference	-0.35
5ss	+	3	0.56	4.79		8.78	mutant	7.02	7		Primary Reference	2.36
5ss	+	2	-3.07	4.68		7.39	mutant	10.3	8		Primary Reference	0.86
5ss	+	16	9.13	9.13		4.79	mutant	11.18	9		Primary Reference	7.81
5ss	+	6	5.2	8.78		10.03	mutant	9.44	10		Primary Reference	5.53
5ss	+	0	8	10.65		7.91	mutant	7.87	11		Primary Reference	1.61
5ss	+	-9	5.46	5.46		9.73	mutant	2.32	12		Primary Reference	7.35
5ss	+	11	-29.79	-29.79		11.01	mutant	5.12	13		Primary Reference	12.82
5ss	+	3	3.16	7.91		7.51	mutant	7.16	14		Primary Reference	-13.41
5ss	+	5	4.46	9.65		-23.27	mutant	-16.7	15		Primary Reference	4.68
5ss	+	-17	0.72	0.72		6.04	mutant	7.53	16		Primary Reference	1.59
5ss	+	5	4.89	9.73		7.88	mutant	9.28	17		Primary Mutated	4.95
5ss	+	20	7.8	7.8		7.21	mutant	3.33	18		Primary Mutated	7.39
5ss	+	6	7.23	8.73		5.9	mutant	-3.04	19		Primary Mutated	10.03
5ss	+	-4	9.1	9.1		9.09	mutant	11.11	20		Primary Mutated	5.9
5ss	+	14	-1.45	-1.45		8.38	mutant	6.31	21		Primary Mutated	8.98
5ss	+	3	1.02	7.63		7.39	mutant	10.96	22		Primary Mutated	7.88
5ss	+	-1	6.14	8.56		-10.78	mutant	-4.13	23		Primary Mutated	7.3
5ss	+	19	10.47	10.47		6.6	mutant	8.34	24		Primary Mutated	7.39
5ss	+	-11	-15.5	-15.5		7.3	mutant	6.49	25		Primary Mutated	11.91
5ss	+	6	7.81	8.24		9.37	mutant	3.6	26		Primary Mutated	9.48
5ss	+	16	9.09	9.09		6.62	mutant	3.68	27		Primary Mutated	6.04
5ss	+	-4	6.52	6.52		9.85	mutant	5.2	28		Primary Mutated	4.74
5ss	+	-10	7.35	7.35		4.95	mutant	-7.2	29		Primary Mutated	0.77
5ss	+	3	7.16	9.6		6.57	mutant	-2.93	30		Primary Mutated	-23.27
5ss	+	0	3.6	7.83		8.98	mutant	8.3	31		Primary Mutated	5.96
5ss	-	3	-2.32	5.05							Primary Mutated	9.09
5ss	-	-1	-0.42	3.11							Primary Mutated	11.01
5ss	-	3	0.56	4.79							Primary Mutated	5.39
5ss	-	18	-25.7	-25.7							Primary Mutated	6.57
5ss	-	-11	6.92	6.92							Primary Mutated	-10.78
5ss	-	3	1.23	8.35							Primary Mutated	8.38
5ss	-	9	-27.04	-27.04							Primary Mutated	9.88
5ss	-	3	0.67	7.26							Primary Mutated	6.14
5ss	-	16	9.01	9.01							Primary Mutated	4.79
5ss	-	2	-0.81	6.95							Primary Mutated	8.78
5ss	-	0	1.3	6.9							Primary Mutated	7.21
5ss	-	-16	9.48	9.48							Primary Mutated	9.85
5ss	-	4	0.72	6.04							Primary Mutated	7.91
5ss	-	-12	4.11	4.11							Primary Mutated	6.36
5ss	-	-1	-8.07	-8.07							Primary Mutated	10.1
5ss	-	-1	-7.28	-2.81							Primary Mutated	9.73
5ss	-	3	1.23	8.35							Primary Mutated	6.6
5ss	-	3	-18.08	-23.27							Primary Mutated	9.1
5ss	-	4	1.17	4.78							Primary Mutated	6.62
5ss	-	-1	-26.4	-21.32							Primary Mutated	10.38
5ss	-	3	4.94	8.95							Primary Mutated	8.56
5ss	-	3	6.34	9.99							Primary Mutated	5.9
5ss	-	18	-23.85	-23.85							Primary Mutated	7.51
5ss	-	12	5.39	5.39							Primary Mutated	0.86
5ss	-	4	6.6	11.37							Primary Mutated	8.24
5ss	-	0	1.43	6.43							Primary Mutated	5.49
5ss	-	5	-3.53	-10.78							Primary Mutated	9.37
5ss	-	10	10.06	10.06							Primary Mutated	7.35
5ss	-	-1	-2.66	3.43							Primary Mutated	12.87
5ss	-	3	3.31	8.88							Primary Mutated	-11.46
5ss	-	16	-17.88	-17.88							Primary Mutated	4.68
5ss	-	3	-25.57	-17.1							Primary Mutated	1.68
5ss	-	21	-2.22	-2.22							Activated Mate	2.13
5ss	-	3	-1.85	6.93							Activated Mate	11.18
5ss	-	3	1.12	9.85							Activated Mate	6.19
5ss	-	6	7.2	8.94							Activated Mate	8.16
5ss	-	18	5.46	5.46							Activated Mate	7.37
5ss	-	0	1.22	6.18							Activated Mate	10.96
5ss	-	0	7.43	10.1							Activated Mate	8.34
5ss	-	4	0.72	8.91							Activated Mate	10.67
5ss	-	-2	9.63	10.38							Activated Mate	3.6
5ss	-	-1	5.85	8.68							Activated Mate	7.96
5ss	-	5	-2.27	6.29							Activated Mate	11.62
5ss	-	14	-6.09	-6.09							Activated Mate	6.12
5ss	-	10	6.68	6.68							Activated Mate	7.87
5ss	-	6	2.67	6.84							Activated Mate	3.68
5ss	-	11	3.31	3.31							Activated Mate	-16.7
5ss	-	3	2.36	7.51							Activated Mate	2.32
5ss	-	7	0.86	0.86							Activated Mate	-3.04
5ss	-	5	3.16	7.92							Activated Mate	10.3
5ss	-	7	5.84	5.84							Activated Mate	11
5ss	-	2	1.61	9.37							Activated Mate	6.92
5ss	-	0	-0.1	8.14							Activated Mate	0.32
5ss	-	-3	-12.72	-12.72							Activated Mate	8.3
5ss	-	2	0.18	7.94							Activated Mate	2.31
5ss	-	-2	-13.41	-11.46							Activated Mate	2.31
5ss	-	12	9.27	9.27							Activated Mate	-7.2
5ss	-	6	4.09	8.2							Activated Mate	7.53
3ss	+	-7	-4.74	-6.19							Activated Mate	9.07
3ss	+	3	11.57	11.57							Activated Mate	5.51
3ss	+	-6	4.29	7.61							Activated Mate	11.11
3ss	+	-3	1.6	8.92							Activated Mate	9.44
3ss	+	-21	7.07	7.07							Activated Mate	9.28
3ss	+	-21	5.9	5.9							Activated Mate	7.16
3ss	+	-3	2.59	10.87							Activated Mate	8.53
3ss	+	-16	8.87	8.08							Activated Mate	-2.93
3ss	+	-17	8.69	8.01							Activated Mate	7.23
3ss	+	-17	4.68	3.75							Activated Mate	6.31
3ss	+	-12	-0.05	5.23							Activated Mate	6.49
3ss	+	2	2.53	2.74							Activated Mate	-16.27
3ss	+	-21	10.41	10.41							Activated Mate	7.76
3ss	+	-13	1.85	6.56							Activated Mate	3.33
3ss	+	-3	6	14.28							Activated Mate	5.12
3ss	+	-1	-4.88	3.72							Activated Mate	7.02
3ss	+	-3	-4.04	8.69							Activated Mate	-4.13
3ss	+	15	4.74	4.74							Activated Mate	4.37
3ss	+	-12	-1.12	4.73							Activated Mate	10.13
3ss	+	-3	2.89	9.54							Activated Mate	9.43
3ss	+	-11	4.13	2.49							Activated Mate	5.2
3ss	+	-3	2.98	11.27							Control	9.6
3ss	+	-10	-2.68	3.06							Control	6.36
3ss	+	-9	-0.29	-3.05							Control	7.8
3ss	+	-3	-2.48	7.85							Control	10.51
3ss	+	-1	0.14	8.74							Control	9.88
3ss	+	-1	-5.1	3.5							Control	9.88
3ss	+	-3	3.98	10.73							Control	8.99
3ss	+	-13	4.27	8.43							Control	7.09
3ss	+	-9	6.74	5.58							Control	-15.37
3ss	+	-9	8.2	9.81							Control	8.69
3ss	+	-3	2.07	11.89							Control	9.49
3ss	+	-6	11	11.55							Control	8.72
3ss	+	-11	4.13	2.49							Control	7.52
3ss	+	3	11.13	11.13							Control	8.83
3ss	+	-16	9.62	9.78							Control	-0.62
3ss	+	-15	6.08	8.07							Control	4.82
3ss	+	-12	7.19	7.82							Control	9.99
3ss	+	-1	1.56	10.15							Control	5.16
3ss	+	-10	4.65	2.55							Control	4.22
3ss	+	-22	5.98	5.98							Control	6.68
3ss	+	-7	-6.61	-6.89							Control	9.79
3ss	+	-18	5.07	7.04							Control	6.17
3ss	+	-14	4.49	7.07							Control	7.84
3ss	+	18	-6.34	-6.34							Control	8.46
3ss	+	-6	2.53	3.41							Control	8.55
3ss	+	-3	0.78	9.06							Control	10.92
3ss	+	-13	-2.67	-6.86							Control	-15.96
3ss	+	-9	-3.19	4.98							Control	-18.41
3ss	+	-8	-0.94	6.6							Control	10.54
3ss	+	-8	2.29	8.65							Control	11.08
3ss	+	-5	-22.01	-19.47							Control	7.23
3ss	+	-3	-2.85	10.82							Control	9.24
3ss	+	-11	3.51	5.22							Control	6.75
3ss	+	-7	-0.35	5.9							Control	6.5
3ss	+	4	7.88	7.88							Control	5.2
3ss	+	-6	8.16	10.75							Control	10.84
3ss	+	-13	-0.28	-1.3							Control	10.77
3ss	+	-18	12.77	11.7							Control	3.82
3ss	+	-13	5.53	5.49							Control	8.4
3ss	+	-11	10.22	10.62							Control	4
3ss	+	11	8.49	8.49							Control	10.45
3ss	+	-18	3.46	2.99							Control	12.13
3ss	+	-3	-3.83	-11.31							Control	10.28
3ss	+	-22	4.68	4.68							Control	10.05
3ss	+	-12	1.59	1.68							Control	8.6
3ss	+	-3	-13.23	1.77							Control	11.08
3ss	-	-3	1.19	10.75							Control	11.01
3ss	-	14	4.74	4.74							Control	9.76
3ss	-	11	-9.62	-9.62							Control	-8.19
3ss	-	-3	-3.04	8.98							Control	8.1
3ss	-	-11	1.15	8.54							Control	8.72
3ss	-	15	-12.65	-12.65							Control	5.29
3ss	-	0	9.51	11.91							Control	9.03
3ss	-	-1	2.93	11.52							Control	-42.73
3ss	-	1	0.28	0.77							Control	9.09
3ss	-	-6	9.45	10.61							Control	7.58
3ss	-	-8	3.05	8.95							Control	7
3ss	-	-3	3.8	12.08							Control	11.11
3ss	-	-1	-1.28	7.31							Control	7.44
3ss	-	-3	-2.58	6.57							Control	9.07
3ss	-	-3	4.27	12.55							Control	9.67
3ss	-	-5	-7.4	-7.44							Control	3.85
3ss	-	-1	-2.96	5.64							Control	9.8
3ss	-	-4	6.45	7.25							Control	12.58
3ss	-	-3	0.95	10.11							Control	8.24
3ss	-	14	-19.24	-19.24							Control	11
3ss	-	-4	-7.81	-7.96							Control	-29.05
3ss	-	-8	1.28	7.21							Control	-33.83
3ss	-	-3	-8.26	10.74							Control	9.39
3ss	-	-16	6.51	6.36							Control	4.33
3ss	-	19	2.36	2.36							Control	8.31
3ss	-	2	-1.28	-1.32							Control	8.49
3ss	-	-3	1.11	9.4							Control	3.27
3ss	-	-3	1.13	10.29							Control	8.68
3ss	-	-16	-16.35	-15.21							Control	10.68
3ss	-	-6	5.72	8.58							Control	6.29
3ss	-	-3	-1.97	6.62							Control	11.44
3ss	-	-3	4.66	8.86							Control	9.79
3ss	-	-3	2.69	11.6							Control	-19.76
3ss	-	-13	-2.04	-2.04							Control	8.82
3ss	-	-3	3.84	10.88							Control	10.45
3ss	-	-6	3.98	8.88							Control	10.63
3ss	-	-12	9.22	8.42							Control	9.43
3ss	-	-13	12.82	12.87							Control	9.65
3ss	-	-3	10.17	10.53							Control	6.69
3ss	-	-16	7.08	8.07							Control	10.49
3ss	-	11	-7.54	-7.54							Control	1.93
											Control	5.89
											Control	9.06
											Control	9.6
											Control	10.97
											Control	4.43
											Control	6.48
											Control	0.68
											Control	7.68
											Control	2.29
											Control	6.92
											Control	8.79
											Control	9.27
											Control	6.62
											Control	8.56
											Control	8.99
											Control	6.38
											Control	8.15
											Control	9.31
											Control	7.44
											Control	5.68
											Control	3.01
											Control	10.36
											Control	5.67
											Control	8.01
											Control	7.51
											Control	6.01
											Control	9.8
											Control	7.26
											Control	9.77
											Control	5.93
											Control	10.22
											Control	7.09
											Control	9.34
											Control	9.82
											Control	6.22
											Control	7.84
											Control	7.59
											Control	11.08
											Control	7.64
											Control	8.19
											Control	9.79
											Control	9.11
											Control	5.75
											Control	8.63
											Control	8.04
											Control	10.33
											Control	5.56
											Control	7.31
											Control	9.26
											Control	11.12
											Control	7.23
											Control	6.79
											Control	9.35
											Control	6.07
											Control	4.07
											Control	8.56
											Control	11.08
											Control	11.3
											Control	5.28
											Control	-43.7
											Control	8.54
											Control	7.81
											Control	10.79
											Control	8.12
											Control	-9.4
											Control	-11.36
											Control	-2.09
											Control	8.67
											Control	5.99
											Control	10.03
											Control	8.92
											Control	4.19
											Control	7.33
											Control	6.24
											Control	6.29
											Control	-24.22
											Control	6.93
											Control	11.19
											Control	4.53
											Control	4.28
											Control	10
											Control	8.17
											Control	13.58
											Control	8.63
											Control	8.33
											Control	10.47
											Control	8.33
											Control	9.65
											Control	5.94
											Control	8.59
											Control	8.17
											Control	-9.42
											Control	-3.4
											Control	9.44
											Control	6.46
											Control	10.36
											Control	4.98
											Control	10.84
											Control	9.45
											Control	10.29
											Control	8.35
											Control	11.17
											Control	8.14
											Control	9.1
											Control	11.37
											Control	7.7
											Control	8.59
											Control	5.14
											Control	10.67
											Control	11.92
											Control	10.47
											Control	12.27
											Control	9.25
											Control	4.24
											Control	8.55
											Control	8.52
											Control	9.48
											Control	11.98
											Control	9.88
											Control	7.53
											Control	9.72
											Control	11.03
											Control	7.58
											Control	11.84
											Control	8.24
											Control	5.68
											Control	8.46
											Control	7.84
											Control	5.77
											Control	1.7
											Control	7.81
											Control	4.11
											Control	0.68
											Control	12.49
											Control	9.31
											Control	7.44
											Control	7.74
											Control	10.77
											Control	5.19
											Control	8.83
											Control	7.4
											Control	10.57
											Control	7.94
											Control	11
											Control	8.82
											Control	9.01
											Control	7.71
											Control	8.46
											Control	9.65
											Control	10.28
											Control	4.48
											Control	8
											Control	9.49
											Control	6.24
											Control	7.52
											Control	6.8
											Control	7.79
											Control	7.53
											Control	10.57
											Control	5.7
											Control	5.71
											Control	9.8
											Control	-0.79
											Control	11
											Control	8.88
											Control	8.82
											Control	8.25
											Control	10.65
											Control	7.58
											Control	8.91
											Control	8.62
											Control	9.93
											Control	6.64
											Control	6.44
											Control	7.46
											Control	6.55
											Control	7.3
											Control	5.81
											Control	8.38
											Control	9.23
											Control	4.15
											Control	8.6
											Control	8.85
											Control	8.03
											Control	10.22
											Control	7.17
											Control	5.38
											Control	8.92
											Control	-8.8
											Control	10.22
											Control	10.49
											Control	12.22
											Control	4.28
											Control	10.36
											Control	12.97
											Control	7.87
											Control	6.04
											Control	7.68
											Control	10.14
											Control	8.37
											Control	6.1
											Control	8.06
											Control	7.27
											Control	8.38
											Control	8.68
											Control	6.46
											Control	8.99
											Control	8.16
											Control	10.82
											Control	2.3
											Control	8.62
											Control	4.45
											Control	7.76

## Sheet: Figure4
Figure 4
TCGA RNA aligned bams (See Data Availability)

## Sheet: Figure5
	Fig. 5a						Fig. 5b: 1, sample (column) with ns-SCM in gene (row). 0, otherwise.
	Donor (5ss) or acceptor (3ss)	Strandness	Distance	Reference_Score	Variant_Score		Genes	TCGA-XF-A9SY	TCGA-K4-A5RJ	TCGA-GV-A3QI	TCGA-BL-A3JM	TCGA-E2-A10B	TCGA-D8-A1JE	TCGA-Q1-A73O	TCGA-CK-5916	TCGA-JY-A93F	TCGA-CV-6441	TCGA-MT-A67F	TCGA-DU-7009	TCGA-4R-AA8I	TCGA-2V-A95S	TCGA-XR-A8TG	TCGA-86-8358	TCGA-33-4566	TCGA-NC-A5HO	TCGA-IB-7885	TCGA-FX-A3TO	TCGA-FW-A3TU	TCGA-B7-A5TI	TCGA-HU-A4H3	TCGA-AX-A3FS	TCGA-B5-A11R	TCGA-AJ-A5DW
	5ss	+	-20	5.41	5.41		AKT2	0	0	0	0	0	0	0	0	0	0	0	0	0	0	0	0	0	0	0	0	1	0	0	0	0	0
	5ss	+	5	-0.33	7.44		ARAF	0	0	0	0	0	0	0	0	0	0	0	0	0	0	0	0	0	1	0	0	0	0	0	0	0	0
	5ss	+	6	4.36	8.3		ARFRP1	1	0	0	0	0	0	0	0	0	0	0	0	0	0	0	0	0	0	0	0	0	0	0	0	0	0
	5ss	+	6	7.96	8.83		ARID1B	0	0	0	0	0	0	0	0	0	0	0	0	0	0	0	0	0	0	0	0	0	0	0	1	0	0
	5ss	+	-13	8.08	8.08		ATP5B	0	1	0	0	0	0	0	0	0	0	0	0	0	0	0	0	0	0	0	0	0	0	0	0	0	0
	5ss	+	3	4.41	8.27		BCOR	0	0	0	0	0	0	0	0	0	0	0	0	1	0	0	0	0	0	0	0	0	0	0	0	0	0
	5ss	+	18	-2.91	-2.91		BUB1B	0	0	0	0	0	0	0	0	0	0	0	0	0	0	0	0	1	0	0	0	0	0	0	0	0	0
	5ss	+	0	4.46	8.56		CDH1	0	0	0	0	0	0	0	0	0	0	0	0	0	0	0	1	0	0	0	0	0	0	0	0	0	0
	5ss	+	3	-19.53	-12.55		CDKN1B	0	0	0	0	0	1	0	0	0	0	0	0	0	0	0	0	0	0	0	0	0	0	0	0	0	0
	5ss	+	-1	0.95	5.06		COL7A1	0	0	0	0	0	0	1	0	0	0	0	0	0	0	0	0	0	0	0	0	0	0	0	0	0	0
	5ss	+	-1	3.69	6.92		DNMT3A	0	0	0	0	0	0	0	0	0	0	0	0	0	0	0	0	0	0	0	1	0	0	0	0	0	0
	5ss	+	3	-12.01	-5.52		EP300	0	0	0	1	0	0	0	0	0	0	0	0	0	0	0	0	0	0	0	0	0	0	0	0	0	0
	5ss	+	6	5.66	9.73		ERBB3	0	0	0	0	0	0	0	0	0	0	0	0	0	0	0	0	0	0	0	0	0	0	1	0	0	0
	5ss	+	4	-0.97	4.57		ERCC2	0	0	0	0	1	0	0	0	0	0	0	0	0	0	0	0	0	0	0	0	0	0	0	0	0	0
	5ss	+	9	-9.29	-9.29		FLCN	0	0	0	0	0	0	0	1	0	0	0	0	0	0	0	0	0	0	0	0	0	0	0	0	0	0
	5ss	+	5	3.4	7.43		FUBP1	0	0	0	0	0	0	0	0	0	0	0	1	0	0	0	0	0	0	0	0	0	0	0	0	0	0
	5ss	+	-1	8.54	6.56		KMT2B	0	0	0	0	0	0	0	0	1	0	0	0	0	0	0	0	0	0	0	0	0	0	0	0	0	0
	5ss	+	3	2.35	7		MALAT1	0	0	0	0	0	0	0	0	0	1	0	0	0	0	0	0	0	0	0	0	0	0	0	0	0	0
	5ss	+	6	7.23	8.73		MAP3K1	0	0	0	0	0	0	0	0	0	0	0	0	0	0	0	0	0	0	0	0	0	0	0	0	1	0
	5ss	+	-5	-2.67	-2.67		MBD1	0	0	0	0	0	0	0	0	0	0	1	0	0	0	0	0	0	0	0	0	0	0	0	0	0	0
	5ss	+	2	2.28	10.03		PBRM1	0	0	0	0	0	0	0	0	0	0	0	0	0	0	0	0	0	0	0	0	0	0	0	0	0	1
	5ss	+	-16	0.23	0.23		PTEN	0	0	0	0	0	0	0	0	0	0	0	0	0	0	0	0	0	0	0	0	0	1	0	0	0	0
	5ss	+	4	-1.34	4.86		RPL22	0	0	0	0	0	0	0	0	0	0	0	0	0	1	0	0	0	0	0	0	0	0	0	0	0	0
	5ss	+	-1	3.35	8.08		SMAD4	0	0	1	0	0	0	0	0	0	0	0	0	0	0	0	0	0	0	0	0	0	0	0	0	0	0
	5ss	+	3	10.03	11.08		SMARCB1	0	0	0	0	0	0	0	0	0	0	0	0	0	0	1	0	0	0	0	0	0	0	0	0	0	0
	5ss	+	2	1.5	9.25		TP53	0	0	0	0	0	0	0	0	0	0	0	0	0	0	0	0	0	0	1	0	0	0	0	0	0	0
	5ss	+	19	7.33	7.33
	5ss	+	3	1.02	7.63
	5ss	+	18	1.68	1.68
	5ss	+	3	-16.58	8.4
	5ss	+	3	1.51	6.38
	5ss	+	4	1.51	5.73
	5ss	+	-14	3.69	3.69
	5ss	+	6	-21.3	-22.51
	5ss	+	-20	0.91	0.91
	5ss	+	9	5.46	5.46
	5ss	+	2	1.02	8.41
	5ss	+	5	-0.49	6.69
	5ss	+	5	1.76	9.27
	5ss	+	6	2.35	4.51
	5ss	+	-17	8.56	8.56
	5ss	+	-10	0.78	0.78
	5ss	+	-20	3.94	3.94
	5ss	+	0	1.71	6.65
	5ss	+	-15	0.68	0.68
	5ss	+	-20	6.71	6.71
	5ss	+	0	3.59	8.39
	5ss	+	-1	-0.53	2.03
	5ss	+	12	5.29	5.29
	5ss	+	-1	-0.53	2.03
	5ss	+	13	5.29	5.29
	5ss	+	3	-3.38	4.52
	5ss	+	-12	6.43	6.43
	5ss	+	-14	3.25	3.25
	5ss	+	-1	0.5	4.06
	5ss	+	5	7.87	10.75
	5ss	+	9	-6.43	-6.43
	5ss	+	3	-1.34	6.16
	5ss	+	2	0.34	8.1
	5ss	+	5	-0.04	7.85
	5ss	+	5	-5.01	1.06
	5ss	+	-16	8.1	8.1
	5ss	+	-1	4.58	5
	5ss	+	2	-4.12	3.63
	5ss	+	-15	-0.02	-0.02
	5ss	+	-12	0.72	0.72
	5ss	+	0	1.02	7.7
	5ss	+	-11	6.52	6.52
	5ss	+	2	1	8.76
	5ss	+	3	6.66	9.65
	5ss	+	-1	2.37	5
	5ss	+	3	-0.29	4.36
	5ss	+	5	5.8	10.36
	5ss	+	4	0.79	6.74
	5ss	+	-16	4.44	4.44
	5ss	+	5	-4	9.73
	5ss	+	11	3.99	3.99
	5ss	+	-1	-2.94	-0.31
	5ss	+	-8	-33.72	-33.72
	5ss	+	2	3.31	-4.45
	5ss	+	16	2.37	2.37
	5ss	+	3	-9.44	-0.66
	5ss	+	3	1.23	8.35
	5ss	+	4	1.16	5.99
	5ss	+	12	-0.16	-0.16
	5ss	+	0	2.42	6.64
	5ss	+	-4	4.29	4.29
	5ss	+	-3	2.34	2.34
	5ss	+	-4	4.69	4.69
	5ss	+	2	1.29	9.04
	5ss	+	-4	2.67	2.67
	5ss	+	3	5.96	9.16
	5ss	+	-15	5.63	5.63
	5ss	+	9	0.56	0.56
	5ss	+	6	5.03	7.83
	5ss	+	20	9.45	9.45
	5ss	+	2	-4.46	3.3
	5ss	-	0	0.84	8.24
	5ss	-	-4	-14.47	-14.47
	5ss	-	-17	2.56	2.56
	5ss	-	0	0.33	4.3
	5ss	-	4	3.44	8.3
	5ss	-	9	-0.72	-0.72
	5ss	-	-14	10.08	10.08
	5ss	-	18	3.46	3.46
	5ss	-	-3	7.22	7.22
	5ss	-	0	-2.66	5.19
	5ss	-	13	2.14	2.14
	5ss	-	6	6.74	8.73
	5ss	-	3	-8.88	-8.22
	5ss	-	17	2.98	2.98
	5ss	-	3	-17.18	-22.26
	5ss	-	21	4.44	4.44
	5ss	-	-4	7.13	7.13
	5ss	-	11	3.31	3.31
	5ss	-	2	-0.65	7.1
	5ss	-	-1	4.87	8.35
	5ss	-	0	5.17	9.68
	5ss	-	2	0.18	7.93
	5ss	-	3	2.88	6.66
	5ss	-	3	6.71	9.79
	5ss	-	-4	6.02	6.02
	5ss	-	-9	5.63	5.63
	5ss	-	22	-17.85	-17.85
	5ss	-	-16	10.74	10.74
	5ss	-	6	4.33	7.96
	5ss	-	9	2.6	2.6
	5ss	-	3	5.5	8.05
	5ss	-	-14	5.28	5.28
	5ss	-	-11	6.92	6.92
	5ss	-	10	2.69	2.69
	5ss	-	-1	7.13	9.16
	5ss	-	3	-3.84	5.66
	5ss	-	4	4.84	10.13
	5ss	-	22	4.58	4.58
	5ss	-	0	1.43	6.43
	5ss	-	20	7.39	7.39
	5ss	-	-6	3.14	3.14
	5ss	-	12	4.23	4.23
	5ss	-	2	-0.99	6.77
	5ss	-	0	-1.38	5.53
	5ss	-	22	-3.63	4.22
	5ss	-	-13	-1.16	-1.16
	5ss	-	12	-10.57	-10.57
	5ss	-	-1	-4.12	1.62
	5ss	-	5	5.9	7.82
	5ss	-	19	4.08	4.08
	5ss	-	0	2.36	8.14
	5ss	-	-4	0.95	0.95
	5ss	-	14	3.49	3.49
	5ss	-	17	-2.07	-2.07
	5ss	-	2	1.41	9.16
	5ss	-	18	-6.26	-6.26
	5ss	-	-4	0.8	0.8
	5ss	-	6	4.09	8.28
	5ss	-	3	-0.24	5.99
	5ss	-	13	6.37	6.37
	5ss	-	-1	-17.69	-19.73
	5ss	-	2	2.92	10.67
	5ss	-	14	2.64	2.64
	5ss	-	7	0.98	0.98
	5ss	-	2	1.6	9.35
	5ss	-	3	-2.32	5.05
	5ss	-	6	8.02	10.49
	5ss	-	3	4.94	8.95
	5ss	-	14	-6.09	-6.09
	5ss	-	3	2.12	-1.43
	5ss	-	-8	-7.48	-7.48
	5ss	-	5	-18.47	-6.24
	5ss	-	-13	6.92	6.92
	5ss	-	4	2.36	6.65
	5ss	-	-11	7.13	7.13
	5ss	-	3	0.79	4.66
	5ss	-	9	3.07	3.07
	5ss	-	4	1.95	5.97
	5ss	-	1	-14.53	-14.76
	5ss	-	-15	7.77	7.77
	5ss	-	7	1.45	1.45
	5ss	-	10	-4.41	-4.41
	5ss	-	-16	5.95	5.95
	5ss	-	-1	-4.33	-0.93
	5ss	-	10	-28.04	-28.04
	5ss	-	-1	-1.85	3.43
	5ss	-	-1	-0.42	3.11
	5ss	-	5	5.77	9.65
	5ss	-	-3	6.32	6.32
	5ss	-	2	-1.11	6.65
	5ss	-	-1	1.34	4.83
	5ss	-	2	-2.23	5.52
	5ss	-	-15	6.43	6.43
	5ss	-	2	3.36	11.11
	5ss	-	-13	7	7
	5ss	-	8	-4.23	-4.23
	5ss	-	3	4.81	6.99
	5ss	-	-18	6.17	6.17
	5ss	-	-1	6.91	6.35
	5ss	-	-2	0.89	4.22
	5ss	-	5	-2.18	8.41
	5ss	-	4	4.41	8.41
	5ss	-	6	2.62	5.84
	5ss	-	15	0.62	0.62
	5ss	-	2	0.31	8.07
	5ss	-	12	6.43	6.43
	5ss	-	-9	0.6	0.6
	5ss	-	9	-20.72	-20.72
	5ss	-	5	1.76	8.07
	5ss	-	6	9.65	8.99
	5ss	-	4	-0.71	6.05
	5ss	-	-9	4.41	4.41
	5ss	-	3	-0.96	6.69
	3ss	+	-3	-3.12	3.3
	3ss	+	-7	-1.64	-2.72
	3ss	+	2	2.53	2.74
	3ss	+	-11	0.14	-0.63
	3ss	+	-3	-2.48	7.85
	3ss	+	-10	2.13	-0.19
	3ss	+	-6	2.53	3.41
	3ss	+	-12	-7	-6.81
	3ss	+	10	5.64	5.64
	3ss	+	-6	9.22	10.02
	3ss	+	-1	0.39	8.99
	3ss	+	-3	-18.56	0.75
	3ss	+	-3	-8.84	2.77
	3ss	+	-1	-1.47	7.13
	3ss	+	4	3.55	3.55
	3ss	+	-7	4.73	5.19
	3ss	+	-22	6.48	6.48
	3ss	+	-6	4.73	6.76
	3ss	+	-6	4.41	4.74
	3ss	+	7	-4.07	-4.07
	3ss	+	-8	1.54	-0.64
	3ss	+	-9	-0.28	-1.69
	3ss	+	-3	7.51	11.7
	3ss	+	-1	-5.1	3.5
	3ss	+	-3	-18.56	0.12
	3ss	+	-1	-4.88	3.72
	3ss	+	-1	1.23	9.83
	3ss	+	-6	0.04	5.76
	3ss	+	-21	6.09	6.09
	3ss	+	-16	9.36	10.17
	3ss	+	-11	2.52	1.85
	3ss	+	-1	1.56	10.15
	3ss	+	-14	1.48	0.16
	3ss	+	1	-19.27	-18.24
	3ss	+	-3	4.74	13.03
	3ss	+	-1	-4.5	4.1
	3ss	+	-20	0.19	0.19
	3ss	+	17	6.44	6.44
	3ss	+	-3	-1.66	10.62
	3ss	+	-1	0.14	8.74
	3ss	+	-8	2.29	8.65
	3ss	+	10	-5.5	-5.5
	3ss	+	-21	8.43	8.43
	3ss	+	-13	4.27	8.43
	3ss	+	-14	-1.23	0.09
	3ss	+	-10	2.15	4.37
	3ss	+	-8	5.12	5.37
	3ss	+	-7	-3.32	-4.25
	3ss	+	-13	6.13	6.11
	3ss	+	-10	4.65	2.55
	3ss	+	-12	5.5	10.62
	3ss	+	-6	6.9	9.38
	3ss	+	17	7.62	7.62
	3ss	+	-17	8.69	8.01
	3ss	+	11	8.49	8.49
	3ss	+	15	7.67	7.67
	3ss	+	-9	-3.19	4.98
	3ss	+	-11	4.13	2.49
	3ss	+	-13	1.85	6.56
	3ss	+	-6	9.55	10.98
	3ss	+	13	3.83	3.83
	3ss	+	-10	6.7	7.34
	3ss	+	-20	8.57	8.82
	3ss	+	-7	-8.14	-9.91
	3ss	+	-21	1.58	1.58
	3ss	+	-21	-27.02	-27.02
	3ss	+	-11	-10.97	-10.62
	3ss	+	-10	10.67	11.11
	3ss	+	-11	9.09	9.19
	3ss	+	-9	10.67	10.56
	3ss	+	-22	6.99	6.99
	3ss	+	-9	-2.38	-3.14
	3ss	+	-13	-0.28	-1.3
	3ss	+	-1	-7.26	1.33
	3ss	+	-1	-0.25	8.35
	3ss	+	-4	3.27	-4.01
	3ss	+	-13	4.65	9.03
	3ss	+	12	0.93	0.93
	3ss	+	-21	-2.37	-2.37
	3ss	+	12	5.17	5.17
	3ss	+	15	5.5	5.5
	3ss	+	-6	8.29	7.04
	3ss	+	-1	-13.57	-14.26
	3ss	+	-7	4.88	5.35
	3ss	+	11	7.89	7.89
	3ss	+	-11	-1.12	4.51
	3ss	+	-7	2.46	2.47
	3ss	+	-1	-6.45	2.15
	3ss	+	-14	2.65	5.6
	3ss	-	-5	6.63	7.82
	3ss	-	-3	-3.73	7.62
	3ss	-	-5	5.93	8.62
	3ss	-	-1	-8.14	0.46
	3ss	-	-3	0.66	8
	3ss	-	-3	-3.92	6.24
	3ss	-	7	6.52	6.52
	3ss	-	-15	3.69	3.38
	3ss	-	-3	2.51	10.14
	3ss	-	-3	-13.69	1.81
	3ss	-	-13	-3.95	-0.12
	3ss	-	-5	-4.37	3.49
	3ss	-	-3	-9.92	6.7
	3ss	-	-3	-4.26	6.1
	3ss	-	-1	-6.09	2.51
	3ss	-	-3	3.84	10.88
	3ss	-	-3	-14.56	2.39
	3ss	-	-6	-5.6	-8.83
	3ss	-	17	-3.95	-3.95
	3ss	-	-8	3.84	2.91
	3ss	-	12	2.39	2.39
	3ss	-	-3	5.63	11.03
	3ss	-	-10	3.63	2.17
	3ss	-	-13	-2.76	-3.59
	3ss	-	-3	-0.33	5.34
	3ss	-	7	8.6	8.6
	3ss	-	-1	-2.96	5.64
	3ss	-	1	-18.12	-16.88
	3ss	-	-17	2.72	2.72
	3ss	-	7	10.36	10.36
	3ss	-	-4	2.97	5.8
	3ss	-	-13	-9.29	-7.14
	3ss	-	-1	-3.24	5.36
	3ss	-	-3	-3.04	8.98
	3ss	-	-3	7.71	10.87
	3ss	-	-3	-9	4.54
	3ss	-	-3	-7.94	11.09
	3ss	-	-9	2.14	10.86
	3ss	-	-20	6.28	5.34
	3ss	-	14	-19.24	-19.24
	3ss	-	-6	4	2.26
	3ss	-	-18	-5.11	-5.68
	3ss	-	-3	-0.19	6.27
	3ss	-	-7	3.92	5.13
	3ss	-	-19	-3.42	-2.92
	3ss	-	-12	1.89	4.54
	3ss	-	1	6.3	6.72
	3ss	-	-2	-21.64	-13.69
	3ss	-	-1	-0.83	7.77
	3ss	-	-14	2.92	5.94
	3ss	-	-3	4.63	8.72
	3ss	-	-15	0.72	0.4
	3ss	-	-12	1.15	7.69
	3ss	-	11	7.87	7.87
	3ss	-	18	4.24	4.24
	3ss	-	-3	-7.07	6.19
	3ss	-	-1	-0.97	7.63
	3ss	-	2	5.69	6.45
	3ss	-	17	8.85	8.85
	3ss	-	-11	1.15	8.54
	3ss	-	-1	0.44	9.04
	3ss	-	-7	12.93	12.68
	3ss	-	-17	0.95	2.7
	3ss	-	-11	6.45	8.42
	3ss	-	0	-11.97	-11.96
	3ss	-	0	6.4	6.4
	3ss	-	-5	-0.75	2.68
	3ss	-	11	10.71	10.71
	3ss	-	-5	8.36	9.53
	3ss	-	-3	6.77	8.48

## Sheet: Figure6
		The uncropped and unprocessed scans of Fig. 6a. FGFR2 is a coding mutation, which is not included in the paper, but appears in the same scan with other non-coding mutations.
					ladder	pCAS2.1	BCOR						DNMT3A						EP300
							WT			Mut			WT			Mut			WT			Mut
							1	2	3	4	5	6	1	2	3	4	5	6	1	2	3	4	5	6
					ladder	pCAS2.1	FGFR2						KMT2B						MAP3K1
							WT			Mut			WT			Mut			WT			Mut
							1	2	3	4	5	6	1	2	3	4	5	6	1	2	3	4	5	6
		Fig. 6b: TCGA RNA aligned bams (See Data Availability)

## Sheet: Fig. S2
	Fig. S2
	Sample ID	Cancer Type
	TCGA-BT-A20T	BLCA
	TCGA-DK-A3IL	BLCA
	TCGA-CF-A3MF	BLCA
	TCGA-BT-A20V	BLCA
	TCGA-DK-A1A7	BLCA
	TCGA-BT-A20Q	BLCA
	TCGA-DK-A1AE	BLCA
	TCGA-BL-A13J	BLCA
	TCGA-DK-A1AA	BLCA
	TCGA-GD-A2C5	BLCA
	TCGA-BT-A2LA	BLCA
	TCGA-CF-A27C	BLCA
	TCGA-FD-A3N6	BLCA
	TCGA-DK-A1A5	BLCA
	TCGA-BT-A3PH	BLCA
	TCGA-DK-A1A6	BLCA
	TCGA-FD-A3N5	BLCA
	TCGA-C4-A0F7	BLCA
	TCGA-BT-A3PJ	BLCA
	TCGA-FT-A3EE	BLCA
	TCGA-H4-A2HQ	BLCA
	TCGA-BT-A20P	BLCA
	TCGA-DK-A1AG	BLCA
	TCGA-B6-A0I6	BRCA
	TCGA-AN-A0AT	BRCA
	TCGA-A2-A0D1	BRCA
	TCGA-B6-A0RE	BRCA
	TCGA-E2-A15E	BRCA
	TCGA-BH-A0DG	BRCA
	TCGA-D8-A27H	BRCA
	TCGA-AO-A03L	BRCA
	TCGA-D8-A27F	BRCA
	TCGA-A8-A09I	BRCA
	TCGA-A2-A3Y0	BRCA
	TCGA-E2-A15K	BRCA
	TCGA-BH-A0B3	BRCA
	TCGA-AR-A2LK	BRCA
	TCGA-E2-A1LK	BRCA
	TCGA-BH-A0E0	BRCA
	TCGA-BH-A18U	BRCA
	TCGA-A8-A08S	BRCA
	TCGA-A8-A09X	BRCA
	TCGA-E2-A1LL	BRCA
	TCGA-A2-A3KC	BRCA
	TCGA-A2-A0D0	BRCA
	TCGA-EW-A1P8	BRCA
	TCGA-A8-A092	BRCA
	TCGA-A2-A259	BRCA
	TCGA-C8-A12L	BRCA
	TCGA-AO-A0JM	BRCA
	TCGA-AN-A04D	BRCA
	TCGA-B6-A0RT	BRCA
	TCGA-EW-A1PH	BRCA
	TCGA-B6-A0X5	BRCA
	TCGA-A2-A3XX	BRCA
	TCGA-E2-A15H	BRCA
	TCGA-A8-A07I	BRCA
	TCGA-BH-A0BW	BRCA
	TCGA-EW-A1J5	BRCA
	TCGA-B6-A0I1	BRCA
	TCGA-A7-A26G	BRCA
	TCGA-AR-A1AY	BRCA
	TCGA-E2-A14X	BRCA
	TCGA-GM-A3XL	BRCA
	TCGA-B6-A0RU	BRCA
	TCGA-AC-A2BK	BRCA
	TCGA-A2-A04X	BRCA
	TCGA-BH-A0DT	BRCA
	TCGA-A2-A0D4	BRCA
	TCGA-A1-A0SM	BRCA
	TCGA-A8-A075	BRCA
	TCGA-BH-A0WA	BRCA
	TCGA-BH-A0AV	BRCA
	TCGA-A7-A13D	BRCA
	TCGA-EW-A1PB	BRCA
	TCGA-A8-A08L	BRCA
	TCGA-C8-A130	BRCA
	TCGA-AO-A03N	BRCA
	TCGA-AN-A0G0	BRCA
	TCGA-BH-A0H0	BRCA
	TCGA-A8-A094	BRCA
	TCGA-AQ-A04J	BRCA
	TCGA-A7-A0CE	BRCA
	TCGA-GI-A2C9	BRCA
	TCGA-AR-A24Z	BRCA
	TCGA-B6-A0WX	BRCA
	TCGA-E2-A152	BRCA
	TCGA-C8-A12Q	BRCA
	TCGA-AO-A0J4	BRCA
	TCGA-BH-A0H6	BRCA
	TCGA-AO-A124	BRCA
	TCGA-E9-A1NH	BRCA
	TCGA-A8-A07B	BRCA
	TCGA-A2-A04T	BRCA
	TCGA-AO-A12H	BRCA
	TCGA-BH-A1FC	BRCA
	TCGA-A2-A0YG	BRCA
	TCGA-AR-A0TX	BRCA
	TCGA-A2-A04P	BRCA
	TCGA-AO-A0J2	BRCA
	TCGA-AR-A256	BRCA
	TCGA-A2-A0EY	BRCA
	TCGA-GM-A2DF	BRCA
	TCGA-A8-A08B	BRCA
	TCGA-EW-A3U0	BRCA
	TCGA-E2-A14P	BRCA
	TCGA-AO-A0J6	BRCA
	TCGA-A2-A25B	BRCA
	TCGA-E2-A1LG	BRCA
	TCGA-E2-A156	BRCA
	TCGA-E2-A109	BRCA
	TCGA-EW-A1PC	BRCA
	TCGA-AN-A0XR	BRCA
	TCGA-BH-A18R	BRCA
	TCGA-EK-A2R9	CESC
	TCGA-C5-A2LV	CESC
	TCGA-EK-A2PK	CESC
	TCGA-C5-A1M8	CESC
	TCGA-C5-A0TN	CESC
	TCGA-C5-A1BF	CESC
	TCGA-C5-A1ML	CESC
	TCGA-EK-A2RL	CESC
	TCGA-EX-A1H5	CESC
	TCGA-C5-A1BJ	CESC
	TCGA-DG-A2KJ	CESC
	TCGA-C5-A1BN	CESC
	TCGA-C5-A1MI	CESC
	TCGA-EK-A2RE	CESC
	TCGA-C5-A1M9	CESC
	TCGA-EK-A2RM	CESC
	TCGA-DS-A0VL	CESC
	TCGA-C5-A2LY	CESC
	TCGA-C5-A1MQ	CESC
	TCGA-C5-A2LT	CESC
	TCGA-AA-A01V	COAD
	TCGA-CA-6717	COAD
	TCGA-AA-A01X	COAD
	TCGA-QG-A5YX	COAD
	TCGA-AA-3977	COAD
	TCGA-AA-3555	COAD
	TCGA-NH-A50T	COAD
	TCGA-A6-3807	COAD
	TCGA-A6-6141	COAD
	TCGA-AD-6964	COAD
	TCGA-AD-A5EJ	COAD
	TCGA-AA-A02O	COAD
	TCGA-A6-A56B	COAD
	TCGA-AA-3994	COAD
	TCGA-A6-A566	COAD
	TCGA-AA-3956	COAD
	TCGA-A6-2681	COAD
	TCGA-QG-A5Z2	COAD
	TCGA-AA-A01S	COAD
	TCGA-A6-A567	COAD
	TCGA-AA-A01R	COAD
	TCGA-QG-A5Z1	COAD
	TCGA-QG-A5YW	COAD
	TCGA-AA-3664	COAD
	TCGA-AA-A02Y	COAD
	TCGA-AA-3666	COAD
	TCGA-D5-6540	COAD
	TCGA-A6-6781	COAD
	TCGA-AA-3529	COAD
	TCGA-AA-3518	COAD
	TCGA-QG-A5YV	COAD
	TCGA-AA-A00R	COAD
	TCGA-NH-A50V	COAD
	TCGA-AY-A54L	COAD
	TCGA-AA-3685	COAD
	TCGA-A6-A565	COAD
	TCGA-AA-3514	COAD
	TCGA-AA-3534	COAD
	TCGA-CA-6718	COAD
	TCGA-AA-A00N	COAD
	TCGA-AD-A5EK	COAD
	TCGA-AA-A01T	COAD
	TCGA-A6-2683	COAD
	TCGA-A6-2680	COAD
	TCGA-FF-8062	DLBC
	TCGA-FF-8041	DLBC
	TCGA-FF-8046	DLBC
	TCGA-FF-8043	DLBC
	TCGA-FF-8061	DLBC
	TCGA-FF-8042	DLBC
	TCGA-FF-8047	DLBC
	TCGA-14-1034	GBM
	TCGA-06-0171	GBM
	TCGA-06-0221	GBM
	TCGA-26-5132	GBM
	TCGA-19-2624	GBM
	TCGA-19-1389	GBM
	TCGA-19-2620	GBM
	TCGA-06-0745	GBM
	TCGA-06-5411	GBM
	TCGA-02-2485	GBM
	TCGA-06-0744	GBM
	TCGA-06-0211	GBM
	TCGA-26-5135	GBM
	TCGA-06-2557	GBM
	TCGA-32-1970	GBM
	TCGA-06-5415	GBM
	TCGA-27-2523	GBM
	TCGA-06-0190	GBM
	TCGA-06-0125	GBM
	TCGA-19-5960	GBM
	TCGA-02-2483	GBM
	TCGA-14-1823	GBM
	TCGA-14-2554	GBM
	TCGA-06-2570	GBM
	TCGA-27-2528	GBM
	TCGA-14-1402	GBM
	TCGA-41-5651	GBM
	TCGA-06-0686	GBM
	TCGA-06-0210	GBM
	TCGA-19-2629	GBM
	TCGA-06-0157	GBM
	TCGA-27-1831	GBM
	TCGA-06-0152	GBM
	TCGA-CV-7090	HNSC
	TCGA-CR-6472	HNSC
	TCGA-CV-5443	HNSC
	TCGA-CN-4737	HNSC
	TCGA-CV-5442	HNSC
	TCGA-BA-6872	HNSC
	TCGA-CV-6961	HNSC
	TCGA-CR-6482	HNSC
	TCGA-CN-5365	HNSC
	TCGA-CV-7255	HNSC
	TCGA-DQ-5625	HNSC
	TCGA-CR-6491	HNSC
	TCGA-CV-5431	HNSC
	TCGA-CN-6994	HNSC
	TCGA-BA-5556	HNSC
	TCGA-BA-4076	HNSC
	TCGA-CR-7391	HNSC
	TCGA-CR-6467	HNSC
	TCGA-CV-6956	HNSC
	TCGA-CV-5973	HNSC
	TCGA-CV-7100	HNSC
	TCGA-CR-6487	HNSC
	TCGA-CR-5250	HNSC
	TCGA-CR-7385	HNSC
	TCGA-CX-7086	HNSC
	TCGA-CR-6480	HNSC
	TCGA-BA-A4IH	HNSC
	TCGA-BA-6873	HNSC
	TCGA-BB-4225	HNSC
	TCGA-CR-5249	HNSC
	TCGA-BA-5149	HNSC
	TCGA-CR-6470	HNSC
	TCGA-CR-7404	HNSC
	TCGA-CV-7180	HNSC
	TCGA-CV-6433	HNSC
	TCGA-CN-5374	HNSC
	TCGA-CV-5432	HNSC
	TCGA-CQ-6228	HNSC
	TCGA-CN-6011	HNSC
	TCGA-HD-7753	HNSC
	TCGA-CV-7432	HNSC
	TCGA-CR-7382	HNSC
	TCGA-CN-6989	HNSC
	TCGA-BA-6869	HNSC
	TCGA-KL-8327	KICH
	TCGA-KL-8333	KICH
	TCGA-KL-8326	KICH
	TCGA-KN-8431	KICH
	TCGA-KO-8416	KICH
	TCGA-KL-8330	KICH
	TCGA-KO-8407	KICH
	TCGA-KM-8438	KICH
	TCGA-KM-8639	KICH
	TCGA-KM-8443	KICH
	TCGA-KN-8421	KICH
	TCGA-KL-8340	KICH
	TCGA-KN-8429	KICH
	TCGA-KL-8332	KICH
	TCGA-KM-8442	KICH
	TCGA-KL-8328	KICH
	TCGA-KN-8428	KICH
	TCGA-KN-8422	KICH
	TCGA-KM-8476	KICH
	TCGA-KL-8325	KICH
	TCGA-KL-8341	KICH
	TCGA-KM-8439	KICH
	TCGA-KL-8323	KICH
	TCGA-KM-8440	KICH
	TCGA-KL-8331	KICH
	TCGA-KN-8424	KICH
	TCGA-KN-8427	KICH
	TCGA-KM-8477	KICH
	TCGA-KO-8406	KICH
	TCGA-KL-8334	KICH
	TCGA-KL-8346	KICH
	TCGA-KL-8344	KICH
	TCGA-KN-8432	KICH
	TCGA-KN-8426	KICH
	TCGA-KL-8343	KICH
	TCGA-KL-8342	KICH
	TCGA-KN-8425	KICH
	TCGA-KO-8405	KICH
	TCGA-KN-8419	KICH
	TCGA-KN-8434	KICH
	TCGA-KO-8411	KICH
	TCGA-KN-8437	KICH
	TCGA-KN-8435	KICH
	TCGA-KM-8441	KICH
	TCGA-KN-8418	KICH
	TCGA-CW-5585	KIRC
	TCGA-A3-3372	KIRC
	TCGA-B2-4099	KIRC
	TCGA-BP-4968	KIRC
	TCGA-CJ-4918	KIRC
	TCGA-AK-3454	KIRC
	TCGA-CJ-5681	KIRC
	TCGA-AK-3455	KIRC
	TCGA-BP-4807	KIRC
	TCGA-A3-3308	KIRC
	TCGA-CJ-4639	KIRC
	TCGA-CW-6093	KIRC
	TCGA-DV-5566	KIRC
	TCGA-CJ-5682	KIRC
	TCGA-CJ-6033	KIRC
	TCGA-CZ-5453	KIRC
	TCGA-A3-3363	KIRC
	TCGA-BP-4326	KIRC
	TCGA-CJ-4870	KIRC
	TCGA-BP-5168	KIRC
	TCGA-CJ-4878	KIRC
	TCGA-BP-4781	KIRC
	TCGA-B0-5094	KIRC
	TCGA-CJ-4899	KIRC
	TCGA-BP-4327	KIRC
	TCGA-AK-3428	KIRC
	TCGA-A3-3387	KIRC
	TCGA-BP-4756	KIRC
	TCGA-BP-5010	KIRC
	TCGA-B2-4102	KIRC
	TCGA-CW-6087	KIRC
	TCGA-BP-4977	KIRC
	TCGA-B2-4101	KIRC
	TCGA-B0-5693	KIRC
	TCGA-CZ-5454	KIRC
	TCGA-CZ-5987	KIRC
	TCGA-B0-5695	KIRC
	TCGA-B1-A47M	KIRP
	TCGA-IA-A40X	KIRP
	TCGA-IA-A40Y	KIRP
	TCGA-MH-A55W	KIRP
	TCGA-AL-3468	KIRP
	TCGA-B3-3926	KIRP
	TCGA-GL-A4EM	KIRP
	TCGA-HE-A5NF	KIRP
	TCGA-AL-3472	KIRP
	TCGA-MH-A562	KIRP
	TCGA-B9-4116	KIRP
	TCGA-B9-4113	KIRP
	TCGA-B1-A47O	KIRP
	TCGA-B9-4117	KIRP
	TCGA-B3-3925	KIRP
	TCGA-GL-A59R	KIRP
	TCGA-A4-A4ZT	KIRP
	TCGA-HE-A5NJ	KIRP
	TCGA-A4-A48D	KIRP
	TCGA-HE-A5NH	KIRP
	TCGA-AL-3466	KIRP
	TCGA-B9-4115	KIRP
	TCGA-MH-A560	KIRP
	TCGA-B9-4617	KIRP
	TCGA-AL-3473	KIRP
	TCGA-AL-A5DJ	KIRP
	TCGA-B9-A44B	KIRP
	TCGA-A4-A57E	KIRP
	TCGA-B9-4114	KIRP
	TCGA-HE-A5NL	KIRP
	TCGA-MH-A561	KIRP
	TCGA-MH-A55Z	KIRP
	TCGA-B1-A47N	KIRP
	TCGA-DB-5278	LGG
	TCGA-DU-7009	LGG
	TCGA-DU-5874	LGG
	TCGA-E1-5318	LGG
	TCGA-HW-7487	LGG
	TCGA-HT-7695	LGG
	TCGA-HW-7486	LGG
	TCGA-FG-5964	LGG
	TCGA-FG-8182	LGG
	TCGA-DU-6407	LGG
	TCGA-HT-7602	LGG
	TCGA-E1-5319	LGG
	TCGA-DU-7301	LGG
	TCGA-DU-6401	LGG
	TCGA-CS-6668	LGG
	TCGA-IK-7675	LGG
	TCGA-CS-5395	LGG
	TCGA-EZ-7264	LGG
	TCGA-DD-A1ED	LIHC
	TCGA-FV-A3R2	LIHC
	TCGA-EP-A2KB	LIHC
	TCGA-DD-A4NB	LIHC
	TCGA-PD-A5DF	LIHC
	TCGA-CC-5261	LIHC
	TCGA-CC-5262	LIHC
	TCGA-G3-A25Y	LIHC
	TCGA-MR-A520	LIHC
	TCGA-DD-A1EL	LIHC
	TCGA-HP-A5MZ	LIHC
	TCGA-G3-A3CK	LIHC
	TCGA-DD-A1EI	LIHC
	TCGA-FV-A3R3	LIHC
	TCGA-EP-A2KA	LIHC
	TCGA-DD-A3A9	LIHC
	TCGA-BC-A216	LIHC
	TCGA-DD-A1EJ	LIHC
	TCGA-ED-A459	LIHC
	TCGA-BW-A5NP	LIHC
	TCGA-DD-A3A7	LIHC
	TCGA-FV-A4ZQ	LIHC
	TCGA-CC-A1HT	LIHC
	TCGA-DD-A1EB	LIHC
	TCGA-DD-A3A8	LIHC
	TCGA-DD-A1EG	LIHC
	TCGA-BC-A217	LIHC
	TCGA-ES-A2HS	LIHC
	TCGA-ES-A2HT	LIHC
	TCGA-DD-A4NG	LIHC
	TCGA-FV-A496	LIHC
	TCGA-G3-A5SL	LIHC
	TCGA-FV-A3I0	LIHC
	TCGA-EP-A26S	LIHC
	TCGA-G3-A25S	LIHC
	TCGA-DD-A4NE	LIHC
	TCGA-FV-A495	LIHC
	TCGA-DD-A4NA	LIHC
	TCGA-FV-A3I1	LIHC
	TCGA-DD-A4ND	LIHC
	TCGA-DD-A3A6	LIHC
	TCGA-ED-A4XI	LIHC
	TCGA-BW-A5NQ	LIHC
	TCGA-FV-A23B	LIHC
	TCGA-CC-5260	LIHC
	TCGA-DD-A1EH	LIHC
	TCGA-FV-A2QQ	LIHC
	TCGA-BC-A10Q	LIHC
	TCGA-BW-A5NO	LIHC
	TCGA-EP-A3RK	LIHC
	TCGA-G3-A25V	LIHC
	TCGA-G3-A25T	LIHC
	TCGA-55-6986	LUAD
	TCGA-50-6597	LUAD
	TCGA-67-3771	LUAD
	TCGA-64-1680	LUAD
	TCGA-49-6742	LUAD
	TCGA-55-8299	LUAD
	TCGA-50-5066	LUAD
	TCGA-05-4398	LUAD
	TCGA-55-6982	LUAD
	TCGA-50-5930	LUAD
	TCGA-97-8171	LUAD
	TCGA-05-4420	LUAD
	TCGA-78-7535	LUAD
	TCGA-73-4666	LUAD
	TCGA-78-7158	LUAD
	TCGA-49-4486	LUAD
	TCGA-05-5429	LUAD
	TCGA-55-7281	LUAD
	TCGA-05-4397	LUAD
	TCGA-05-4395	LUAD
	TCGA-44-6148	LUAD
	TCGA-91-6847	LUAD
	TCGA-50-6591	LUAD
	TCGA-05-4396	LUAD
	TCGA-49-4512	LUAD
	TCGA-05-4389	LUAD
	TCGA-75-6203	LUAD
	TCGA-44-2659	LUAD
	TCGA-55-6972	LUAD
	TCGA-38-4628	LUAD
	TCGA-73-4659	LUAD
	TCGA-75-5147	LUAD
	TCGA-91-6840	LUAD
	TCGA-67-6215	LUAD
	TCGA-75-7030	LUAD
	TCGA-50-5932	LUAD
	TCGA-55-6984	LUAD
	TCGA-64-1678	LUAD
	TCGA-22-1016	LUSC
	TCGA-21-1083	LUSC
	TCGA-21-1078	LUSC
	TCGA-21-1082	LUSC
	TCGA-18-4721	LUSC
	TCGA-66-2744	LUSC
	TCGA-60-2711	LUSC
	TCGA-37-4135	LUSC
	TCGA-21-1076	LUSC
	TCGA-22-5485	LUSC
	TCGA-68-7755	LUSC
	TCGA-33-4586	LUSC
	TCGA-85-8052	LUSC
	TCGA-60-2726	LUSC
	TCGA-56-1622	LUSC
	TCGA-22-5492	LUSC
	TCGA-66-2756	LUSC
	TCGA-96-7545	LUSC
	TCGA-60-2719	LUSC
	TCGA-60-2722	LUSC
	TCGA-68-8250	LUSC
	TCGA-34-2596	LUSC
	TCGA-43-5670	LUSC
	TCGA-52-7812	LUSC
	TCGA-66-2789	LUSC
	TCGA-85-8277	LUSC
	TCGA-43-3920	LUSC
	TCGA-18-3415	LUSC
	TCGA-66-2793	LUSC
	TCGA-90-7767	LUSC
	TCGA-60-2724	LUSC
	TCGA-98-8022	LUSC
	TCGA-94-7943	LUSC
	TCGA-56-7582	LUSC
	TCGA-66-2766	LUSC
	TCGA-22-5477	LUSC
	TCGA-77-6843	LUSC
	TCGA-43-3394	LUSC
	TCGA-18-3408	LUSC
	TCGA-34-2600	LUSC
	TCGA-66-2795	LUSC
	TCGA-92-8064	LUSC
	TCGA-21-5782	LUSC
	TCGA-60-2713	LUSC
	TCGA-66-2759	LUSC
	TCGA-34-5240	LUSC
	TCGA-77-7139	LUSC
	TCGA-60-2698	LUSC
	TCGA-24-2024	OV
	TCGA-25-1634	OV
	TCGA-24-1544	OV
	TCGA-61-2000	OV
	TCGA-24-2290	OV
	TCGA-09-2045	OV
	TCGA-24-1562	OV
	TCGA-09-1666	OV
	TCGA-25-2400	OV
	TCGA-24-1419	OV
	TCGA-24-1552	OV
	TCGA-24-1548	OV
	TCGA-24-1557	OV
	TCGA-24-1558	OV
	TCGA-25-1632	OV
	TCGA-04-1514	OV
	TCGA-13-0890	OV
	TCGA-36-1574	OV
	TCGA-24-1103	OV
	TCGA-25-2391	OV
	TCGA-HI-7169	PRAD
	TCGA-CH-5763	PRAD
	TCGA-CH-5771	PRAD
	TCGA-EJ-7791	PRAD
	TCGA-G9-6336	PRAD
	TCGA-HC-7075	PRAD
	TCGA-G9-6365	PRAD
	TCGA-HC-7737	PRAD
	TCGA-G9-7522	PRAD
	TCGA-HC-7740	PRAD
	TCGA-EJ-5503	PRAD
	TCGA-CH-5789	PRAD
	TCGA-CH-5788	PRAD
	TCGA-HC-8258	PRAD
	TCGA-CH-5750	PRAD
	TCGA-HC-7233	PRAD
	TCGA-EJ-5506	PRAD
	TCGA-HC-7744	PRAD
	TCGA-G9-6370	PRAD
	TCGA-AG-A032	READ
	TCGA-EI-6917	READ
	TCGA-AG-3574	READ
	TCGA-AG-3593	READ
	TCGA-AG-4015	READ
	TCGA-AG-3901	READ
	TCGA-AG-4008	READ
	TCGA-AF-2691	READ
	TCGA-AG-4007	READ
	TCGA-F5-6814	READ
	TCGA-AG-3896	READ
	TCGA-AG-3582	READ
	TCGA-AG-3890	READ
	TCGA-AG-3885	READ
	TCGA-AG-3727	READ
	TCGA-IW-A3M4	SARC
	TCGA-FX-A48G	SARC
	TCGA-IS-A3KA	SARC
	TCGA-FX-A2QS	SARC
	TCGA-DX-A3LW	SARC
	TCGA-DX-A2J0	SARC
	TCGA-DX-A3LY	SARC
	TCGA-DX-A240	SARC
	TCGA-DX-A3LS	SARC
	TCGA-IF-A4AJ	SARC
	TCGA-IE-A4EK	SARC
	TCGA-IS-A3K7	SARC
	TCGA-DX-A3U6	SARC
	TCGA-DX-A2IZ	SARC
	TCGA-DX-A1L2	SARC
	TCGA-FX-A3NJ	SARC
	TCGA-FX-A3RE	SARC
	TCGA-DX-A1L0	SARC
	TCGA-MO-A47R	SARC
	TCGA-DX-A3U5	SARC
	TCGA-DX-A1L3	SARC
	TCGA-HB-A43Z	SARC
	TCGA-DX-A23R	SARC
	TCGA-DX-A3M1	SARC
	TCGA-IW-A3M5	SARC
	TCGA-HB-A5W3	SARC
	TCGA-IE-A4EI	SARC
	TCGA-DX-A1KW	SARC
	TCGA-DX-A3U8	SARC
	TCGA-DX-A3LU	SARC
	TCGA-DX-A3LT	SARC
	TCGA-DX-A1KU	SARC
	TCGA-DX-A3U7	SARC
	TCGA-DX-A2J4	SARC
	TCGA-DA-A1I2	SKCM
	TCGA-FS-A1ZK	SKCM
	TCGA-DA-A1HV	SKCM
	TCGA-D3-A1Q5	SKCM
	TCGA-EE-A3JI	SKCM
	TCGA-ER-A19D	SKCM
	TCGA-GN-A266	SKCM
	TCGA-DA-A3F3	SKCM
	TCGA-ER-A19E	SKCM
	TCGA-DA-A1HY	SKCM
	TCGA-FS-A1ZP	SKCM
	TCGA-GN-A26A	SKCM
	TCGA-ER-A19L	SKCM
	TCGA-DA-A1I0	SKCM
	TCGA-GN-A264	SKCM
	TCGA-DA-A1I8	SKCM
	TCGA-FS-A1ZU	SKCM
	TCGA-DA-A1HW	SKCM
	TCGA-EE-A2A0	SKCM
	TCGA-D3-A3MO	SKCM
	TCGA-D3-A1Q1	SKCM
	TCGA-EE-A29B	SKCM
	TCGA-EE-A2GT	SKCM
	TCGA-EE-A185	SKCM
	TCGA-EE-A2M5	SKCM
	TCGA-DA-A3F8	SKCM
	TCGA-ER-A19T	SKCM
	TCGA-EE-A2GN	SKCM
	TCGA-EE-A2MI	SKCM
	TCGA-FS-A1ZD	SKCM
	TCGA-ER-A19J	SKCM
	TCGA-ER-A2NF	SKCM
	TCGA-EE-A3J5	SKCM
	TCGA-EB-A24D	SKCM
	TCGA-DA-A3F5	SKCM
	TCGA-GN-A262	SKCM
	TCGA-GN-A26C	SKCM
	TCGA-CG-5724	STAD
	TCGA-CG-5723	STAD
	TCGA-BR-6456	STAD
	TCGA-D7-8570	STAD
	TCGA-BR-6452	STAD
	TCGA-F1-6875	STAD
	TCGA-D7-A4YX	STAD
	TCGA-HU-A4G6	STAD
	TCGA-BR-8690	STAD
	TCGA-D7-6528	STAD
	TCGA-CG-4474	STAD
	TCGA-D7-6815	STAD
	TCGA-CD-8529	STAD
	TCGA-BR-8373	STAD
	TCGA-HF-7136	STAD
	TCGA-IN-7806	STAD
	TCGA-BR-A4J4	STAD
	TCGA-CG-4443	STAD
	TCGA-BR-7722	STAD
	TCGA-CG-4442	STAD
	TCGA-BR-4255	STAD
	TCGA-BR-8381	STAD
	TCGA-BR-6564	STAD
	TCGA-FP-7998	STAD
	TCGA-BR-8486	STAD
	TCGA-F1-6177	STAD
	TCGA-HU-8608	STAD
	TCGA-CD-5799	STAD
	TCGA-D7-6527	STAD
	TCGA-BR-8682	STAD
	TCGA-BR-4280	STAD
	TCGA-D7-6822	STAD
	TCGA-D7-6519	STAD
	TCGA-HU-A4H0	STAD
	TCGA-DE-A3KN	THCA
	TCGA-EM-A3AL	THCA
	TCGA-BJ-A191	THCA
	TCGA-EM-A3FR	THCA
	TCGA-EM-A2CP	THCA
	TCGA-FE-A3PD	THCA
	TCGA-DJ-A13W	THCA
	TCGA-DJ-A13R	THCA
	TCGA-EM-A2CN	THCA
	TCGA-EL-A4K6	THCA
	TCGA-EM-A2OV	THCA
	TCGA-FK-A3SD	THCA
	TCGA-EM-A22O	THCA
	TCGA-DJ-A3US	THCA
	TCGA-ET-A4KN	THCA
	TCGA-EL-A3MY	THCA
	TCGA-DE-A2OL	THCA
	TCGA-FK-A3S3	THCA
	TCGA-FE-A22Z	THCA
	TCGA-EL-A3T0	THCA
	TCGA-E8-A416	THCA
	TCGA-EL-A3T9	THCA
	TCGA-BJ-A45K	THCA
	TCGA-EL-A3H1	THCA
	TCGA-EL-A3CX	THCA
	TCGA-DJ-A2Q2	THCA
	TCGA-EL-A3TB	THCA
	TCGA-EM-A2OW	THCA
	TCGA-BJ-A28T	THCA
	TCGA-DJ-A4UT	THCA
	TCGA-FK-A3SE	THCA
	TCGA-FY-A2QD	THCA
	TCGA-ET-A3DV	THCA
	TCGA-BJ-A28V	THCA
	TCGA-DE-A0Y3	THCA
	TCGA-DJ-A13L	THCA
	TCGA-EM-A3FL	THCA
	TCGA-BJ-A0ZB	THCA
	TCGA-L6-A4ET	THCA
	TCGA-DJ-A2Q1	THCA
	TCGA-DJ-A1QL	THCA
	TCGA-FE-A233	THCA
	TCGA-EM-A3AQ	THCA
	TCGA-E8-A418	THCA
	TCGA-BJ-A0Z2	THCA
	TCGA-EL-A3CV	THCA
	TCGA-EM-A3FQ	THCA
	TCGA-BS-A0TE	UCEC
	TCGA-AP-A0LD	UCEC
	TCGA-BS-A0TG	UCEC
	TCGA-D1-A16G	UCEC
	TCGA-B5-A0K8	UCEC
	TCGA-BS-A0V8	UCEC
	TCGA-BK-A0CC	UCEC
	TCGA-AX-A05S	UCEC
	TCGA-A5-A0G9	UCEC
	TCGA-D1-A17K	UCEC
	TCGA-B5-A1MY	UCEC
	TCGA-BS-A0U9	UCEC
	TCGA-BG-A18C	UCEC
	TCGA-A5-A0GA	UCEC
	TCGA-AP-A0LF	UCEC
	TCGA-B5-A0K3	UCEC
	TCGA-BS-A0TC	UCEC
	TCGA-AP-A0L9	UCEC
	TCGA-AP-A0LH	UCEC
	TCGA-BK-A139	UCEC
	TCGA-E6-A1LZ	UCEC
	TCGA-DI-A1NN	UCEC
	TCGA-A5-A0GJ	UCEC
	TCGA-AX-A06B	UCEC
	TCGA-AP-A0L8	UCEC
	TCGA-AP-A0LO	UCEC
	TCGA-A5-A0GE	UCEC
	TCGA-A5-A0GG	UCEC
	TCGA-AP-A053	UCEC
	TCGA-AP-A051	UCEC
	TCGA-B5-A0JN	UCEC
	TCGA-AX-A1C8	UCEC
	TCGA-AP-A052	UCEC
	TCGA-EY-A1GS	UCEC
	TCGA-AP-A05A	UCEC
	TCGA-AX-A2H5	UCEC
	TCGA-AP-A0LL	UCEC
	TCGA-B5-A11G	UCEC
	TCGA-AJ-A23M	UCEC
	TCGA-AP-A054	UCEC
	TCGA-AP-A0LE	UCEC
	TCGA-EO-A1Y8	UCEC
	TCGA-B5-A11H	UCEC
	TCGA-AP-A0LI	UCEC
	TCGA-D1-A1NU	UCEC
	TCGA-AX-A0J1	UCEC
	TCGA-B5-A11I	UCEC
	TCGA-AP-A05D	UCEC
	TCGA-EY-A1GW	UCEC
	TCGA-AX-A1CI	UCEC
	TCGA-BS-A0TD	UCEC

## Sheet: Fig. S3
Fig. S3
Suplementary Table 1

## Sheet: Fig. S4
Fig. S4
Suplementary Table 1

## Sheet: Fig. S5
Figure S5
TCGA RNA aligned bams (See Data Availability)

[truncated: 1 more sheets: Fig. S6]
